# Supplementary material for: Stranger swings: Temperature-dependent upsides and downsides of a densovirus in Aedes albopictus
Source: PLoS Negl Trop Dis. 2026 Jun 8;20(6):e0014405. doi: 10.1371/journal.pntd.0014405 (PMC13245773; doi:10.1371/journal.pntd.0014405)
Supplement: S1 Data — ii) the file entitled READme_updated.md described the structure and contents of the Excel dataset used for statistical analyses on Aedes albopictus mosquitoes exposed or not to the densovirus AalDV2, reared at three temperatures (28°C, 31°C, 34°C). (ZIP) [file pntd.0014405.s004.zip]

Archive with 4 entries (4 files):
- dataTemp283134.xlsx
- __MACOSX/._dataTemp283134.xlsx
- READme_updated.md
- __MACOSX/._READme_updated.md
