# Supplementary material for: Stranger swings: Temperature-dependent upsides and downsides of a densovirus in Aedes albopictus
Source: PLoS Negl Trop Dis. 2026 Jun 8;20(6):e0014405. doi: 10.1371/journal.pntd.0014405 (PMC13245773; doi:10.1371/journal.pntd.0014405)
Supplement: S1 Data — ii) the file entitled READme_updated.md described the structure and contents of the Excel dataset used for statistical analyses on Aedes albopictus mosquitoes exposed or not to the densovirus AalDV2, reared at three temperatures (28°C, 31°C, 34°C). (ZIP) [file pntd.0014405.s004.zip › dataTemp283134.xlsx]

## Sheet: 20251017-X20250404_20221119simp
Echantillon	Sample	Bloc	Treatement	TreatmentCode	Age_Death_larvae	larval_mortality	status_larv	aquat_mortality	status_aquat_LN	Age_nymphose	status	Nymphe.D_Dead	Sexe	SexeCode	SurvAdulthood	Adult.D_dead	Temperature	TempCode	Extraction_ADN	DV_MeanCp	DV_CPError	Actine_MeanCp	Actine_CpError	Target_sur_Ref	Target_sur_Ref_Error	A_repasser_Oui_Non	Seul_1_positif_sur_3	Absence_Virus	Virus_0_1	Virus_0_1_bis	OUT_alyse	OUT_WHY	Target_sur_Ref_corr	Actine_25	Pb_actine_25	Pb_actine_27	Pb_actine_28	OUT_Analyse_2	OUT_Analyse_3	transfo_Target_sur_Ref_Corr	Aile1mm	Aile2mm	MoyenneAile	AileSize	FA_Index	pfemale
T1	1	1	C	1	NA	0	1	0	1	6	2	NA	M	1	1	NA	28	1	NA	NA	NA	NA	NA	NA	NA	NA	NA	NA	NA	NA	NA	NA	NA	NO	NA	NA	NA	0	0	NA	1.81395348837209	1.76744186046512	1.7906976744186	1.7906976744186	0.0259740259740222	0
T2	2	1	If	2	NA	0	1	0	1	6	2	NA	M	1	1	NA	28	1	NA	26.7236165538343	0.394240772531895	21.1642937712342	0.00816678089344398	0.00696	0.00152	NA	NA	NA	NA	NA	IN	NA	0.00696	YES	NA	NA	NA	IN	IN	-2.15718395816817	1.74418604651163	NA	NA	1.74418604651163	NA	0
T3	3	1	If	2	NA	0	1	0	1	6	2	NA	M	1	1	NA	28	1	NA	16.7651942639656	0.0670907785296446	21.1132013025854	0.0306353912096906	5.844	0.2534	NA	NA	NA	NA	NA	IN	NA	5.844	YES	NA	NA	NA	IN	IN	0.766710453615065	1.81395348837209	NA	NA	1.81395348837209	NA	0
T4	4	1	If	2	NA	0	1	0	1	6	2	NA	M	1	1	NA	28	1	NA	29.6145941308792	0.356617975898772	21.6105275697986	0.0270398390121263	0.00111	0.000237	NA	NA	NA	NA	NA	IN	NA	0.00111	YES	NA	NA	NA	IN	IN	-2.95338193952282	1.83720930232558	1.90697674418605	1.87209302325581	1.87209302325581	0.0372670807453443	0
T5	5	1	If	2	NA	0	1	0	1	6	2	NA	M	1	1	NA	28	1	NA	26.6542131936051	0.144557730813043	21.574824580996	0.0246159575151009	0.0102	0.000851	NA	NA	NA	NA	NA	IN	NA	0.0102	YES	NA	NA	NA	IN	IN	-1.99125870546267	1.93023255813953	1.83720930232558	1.88372093023256	1.88372093023256	0.0493827160493809	0
T6	6	1	If	2	NA	0	1	0	1	6	2	NA	M	1	1	NA	28	1	NA	28.2551696856361	0.490432871303509	21.9099908902856	0.0593816912229116	0.00366	0.00106	NA	NA	NA	NA	NA	IN	NA	0.00366	YES	NA	NA	NA	IN	IN	-2.43612573574988	1.88372093023256	1.88372093023256	1.88372093023256	1.88372093023256	0	0
T7	7	1	If	2	NA	0	1	0	1	6	2	NA	M	1	1	NA	28	1	NA	17.1647815869143	0.0401553251804381	21.5196657456981	0.0131053735341774	5.487	0.1357	NA	NA	NA	NA	NA	IN	NA	5.487	YES	NA	NA	NA	IN	IN	0.739335222577303	1.83720930232558	1.7906976744186	1.81395348837209	1.81395348837209	0.0256410256410274	0
T8	8	1	If	2	NA	0	1	0	1	6	2	NA	M	1	1	NA	28	1	NA	27.618590118391	0.46923297662521	21.6944352499296	0.0654336561643249	0.00568	0.00152	NA	NA	NA	NA	NA	IN	NA	0.00568	YES	NA	NA	NA	IN	IN	-2.24539827234335	1.72093023255814	1.76744186046512	1.74418604651163	1.74418604651163	0.0266666666666686	0
T9	9	1	C	1	NA	0	1	0	1	7	2	NA	M	1	1	NA	28	1	NA	NA	NA	NA	NA	NA	NA	NA	NA	NA	NA	NA	NA	NA	NA	NO	NA	NA	NA	0	0	NA	1.86046511627907	NA	NA	1.86046511627907	NA	0
T10	10	1	C	1	NA	0	1	0	1	7	2	NA	M	1	1	NA	28	1	NA	NA	NA	NA	NA	NA	NA	NA	NA	NA	NA	NA	NA	NA	NA	NO	NA	NA	NA	0	0	NA	2.18604651162791	2.13953488372093	2.16279069767442	2.16279069767442	0.0215053763440875	0
T11	11	1	If	2	NA	0	1	0	1	7	2	NA	M	1	1	NA	28	1	NA	30.7279629556881	3.40447568960578	21.7982004731439	0.0295959496336569	0.000664	0.00266	NA	NA	NA	NA	0	IN	NA	0.000664	YES	NA	NA	NA	IN	IN	-3.17566911290734	1.97674418604651	1.95348837209302	1.96511627906977	1.96511627906977	0.011834319526628	0
T12	12	1	If	2	NA	0	1	0	1	7	2	NA	M	1	1	NA	28	1	NA	28.5965337138423	0.887225709407947	21.0207941902146	0.0470495579525906	0.00185	0.000906	NA	NA	NA	NA	NA	IN	NA	0.00185	YES	NA	NA	NA	IN	IN	-2.73205075923736	1.81395348837209	1.86046511627907	1.83720930232558	1.83720930232558	0.0253164556962043	0
T13	13	1	If	2	NA	0	1	0	1	7	2	NA	M	1	1	NA	28	1	NA	26.9748988708585	0.156777252305453	21.5279895432886	0.0396071098346791	0.00745	0.00071	NA	NA	NA	NA	NA	IN	NA	0.00745	YES	NA	NA	NA	IN	IN	-2.12765052376225	1.7906976744186	1.86046511627907	1.82558139534884	1.82558139534884	0.0382165605095567	0
T14	14	1	If	2	NA	0	1	0	1	7	2	NA	M	1	1	NA	28	1	NA	27.3890837310892	0.161261326208893	21.2384840988404	0.0321327665574184	0.00487	0.000463	NA	NA	NA	NA	NA	IN	NA	0.00487	YES	NA	NA	NA	IN	IN	-2.31217551590366	1.86046511627907	NA	NA	1.86046511627907	NA	0
T15	15	1	If	2	NA	0	1	0	1	7	2	NA	M	1	1	NA	28	1	NA	31.0577209719625	1.0599303693269	21.9807809545495	0.0103229547069117	0.000487	0.000377	NA	NA	NA	NA	0	IN	NA	0.000487	YES	NA	NA	NA	IN	IN	-3.30952482036267	1.88372093023256	1.81395348837209	1.84883720930233	1.84883720930233	0.0377358490566063	0
T22	22	1	If	2	NA	0	1	0	1	7	2	NA	M	1	1	NA	28	1	NA	28.6500550929128	0.829928387944109	21.8987959562812	0.0375150918070773	0.00298	0.00137	NA	NA	NA	NA	NA	IN	NA	0.00298	YES	NA	NA	NA	IN	IN	-2.52530088826072	1.86046511627907	1.86046511627907	1.86046511627907	1.86046511627907	0	0
T23	23	1	If	2	NA	0	1	0	1	7	2	NA	M	1	1	NA	28	1	NA	29.6774619688754	1.11198894533614	21.6890792090464	0.0109674837509316	0.00133	0.000956	NA	NA	NA	NA	NA	IN	NA	0.00133	YES	NA	NA	NA	IN	IN	-2.87506723498188	1.86046511627907	NA	NA	1.86046511627907	NA	0
T24	24	1	If	2	NA	0	1	0	1	7	2	NA	M	1	1	NA	28	1	peu de matiere_point	30.0569693179494	0.526587245146944	22.0069574573389	0.0481049173235937	0.00118	0.000361	NA	NA	NA	NA	0	IN	NA	0.00118	YES	NA	NA	NA	IN	IN	-2.92689963022275	1.88372093023256	1.95348837209302	1.91860465116279	1.91860465116279	0.0363636363636338	0
T25	25	1	If	2	NA	0	1	0	1	7	2	NA	M	1	1	NA	28	1	NA	18.4688621733321	0.0421177877059228	21.3241602537709	0.0181445997375323	2.132	0.0564	NA	NA	NA	NA	NA	IN	NA	2.132	YES	NA	NA	NA	IN	IN	0.328787875628966	1.97674418604651	1.97674418604651	1.97674418604651	1.97674418604651	0	0
T26	26	1	If	2	NA	0	1	0	1	7	2	NA	M	1	1	NA	28	1	NA	28.1372332111675	0.73750921083701	21.1084969334909	0.075346816786685	0.00254	0.00112	NA	NA	NA	NA	NA	IN	NA	0.00254	YES	NA	NA	NA	IN	IN	-2.59459984733917	1.88372093023256	1.86046511627907	1.87209302325581	1.87209302325581	0.0124223602484481	0
T27	27	1	If	2	NA	0	1	0	1	7	2	NA	M	1	1	NA	28	1	NA	28.5457532037665	0.234434468197145	21.458300562672	0.0266756347013337	0.00252	0.000369	NA	NA	NA	NA	NA	IN	NA	0.00252	YES	NA	NA	NA	IN	IN	-2.59802853060708	1.95348837209302	NA	NA	1.95348837209302	NA	0
T28	28	1	If	2	NA	0	1	0	1	7	2	NA	M	1	1	NA	28	1	NA	29.9255836599532	0.444967154134468	21.2012448902102	0.0505486334833292	0.0008	0.000239	NA	only_1	NA	NA	0	IN	NA	0.0008	YES	NA	NA	NA	IN	IN	-3.09511412354275	1.72093023255814	1.76744186046512	1.74418604651163	1.74418604651163	0.0266666666666686	0
T29	29	1	If	2	NA	0	1	0	1	7	2	NA	M	1	1	NA	28	1	NA	28.2333621319392	0.397203430548157	21.5927764379074	0.0357030970186059	0.00347	0.000797	NA	NA	NA	NA	NA	IN	NA	0.00347	YES	NA	NA	NA	IN	IN	-2.45925582810352	1.65116279069767	1.69767441860465	1.67441860465116	1.67441860465116	0.0277777777777797	0
T30	30	1	C	1	NA	0	1	1	2	7	2	DN	NA	NA	2	NA	28	1	NA	NA	NA	NA	NA	NA	NA	NA	NA	NA	NA	NA	OUT	Dead_nymphe	NA	NO	NA	NA	NA	OUT	OUT	NA	NA	NA	NA	NA	NA	NA
T31	31	1	C	1	NA	0	1	0	1	7	2	NA	M	1	1	NA	28	1	NA	NA	NA	NA	NA	NA	NA	NA	NA	NA	NA	NA	NA	NA	NA	NO	NA	NA	NA	0	0	NA	1.88372093023256	1.88372093023256	1.88372093023256	1.88372093023256	0	0
T32	32	1	C	1	NA	0	1	0	1	7	2	NA	M	1	1	NA	28	1	NA	NA	NA	NA	NA	NA	NA	NA	NA	NA	NA	NA	NA	NA	NA	NO	NA	NA	NA	0	0	NA	1.93023255813953	1.90697674418605	1.91860465116279	1.91860465116279	0.0121212121212079	0
T33	33	1	C	1	NA	0	1	0	1	7	2	NA	M	1	1	NA	28	1	NA	NA	NA	NA	NA	NA	NA	NA	NA	NA	NA	NA	NA	NA	NA	NO	NA	NA	NA	0	0	NA	1.90697674418605	1.88372093023256	1.8953488372093	1.8953488372093	0.0122699386503076	0
T38	38	1	C	1	NA	0	1	0	1	7	2	NA	M	1	1	NA	28	1	NA	NA	NA	NA	NA	NA	NA	NA	NA	NA	NA	NA	NA	NA	NA	NO	NA	NA	NA	0	0	NA	1.83720930232558	NA	NA	1.83720930232558	NA	0
T39	39	1	C	1	NA	0	1	0	1	7	2	NA	M	1	1	NA	28	1	NA	NA	NA	NA	NA	NA	NA	NA	NA	NA	NA	NA	NA	NA	NA	NO	NA	NA	NA	0	0	NA	1.97674418604651	1.97674418604651	1.97674418604651	1.97674418604651	0	0
T40	40	1	C	1	NA	0	1	0	1	7	2	NA	M	1	1	NA	28	1	NA	NA	NA	NA	NA	NA	NA	NA	NA	NA	NA	NA	NA	NA	NA	NO	NA	NA	NA	0	0	NA	1.86046511627907	NA	NA	1.86046511627907	NA	0
T41	41	1	C	1	NA	0	1	0	1	7	2	NA	F	2	1	NA	28	1	NA	NA	NA	NA	NA	NA	NA	NA	NA	NA	NA	NA	NA	NA	NA	NO	NA	NA	NA	0	0	NA	2.32558139534884	2.34883720930233	2.33720930232558	2.33720930232558	0.00995024875621969	1
T59	59	1	If	2	NA	0	1	0	1	7	2	NA	M	1	1	NA	28	1	NA	28.5411914424347	0.182133601329807	21.8196579479573	0.0348567473361487	0.00266	0.000309	NA	NA	NA	NA	NA	IN	NA	0.00266	YES	NA	NA	NA	IN	IN	-2.57457746492741	1.86046511627907	1.90697674418605	1.88372093023256	1.88372093023256	0.024691358024693	0
T60	60	1	If	2	NA	0	1	0	1	7	2	NA	M	1	1	NA	28	1	NA	NA	NA	NA	NA	NA	NA	NA	NA	NA	NA	NA	NA	NA	NA	NO	NA	NA	NA	0	0	NA	1.83720930232558	NA	NA	1.83720930232558	NA	0
T61	61	1	If	2	NA	0	1	0	1	7	2	NA	M	1	1	NA	28	1	NA	17.9891560103974	0.0452081034441403	21.6616392608432	0.0404481055831961	3.674	0.1283	NA	NA	NA	NA	NA	IN	NA	3.674	YES	NA	NA	NA	IN	IN	0.56513954382759	1.81395348837209	NA	NA	1.81395348837209	NA	0
T62	62	1	If	2	NA	0	1	0	1	7	2	NA	M	1	1	NA	28	1	NA	20.8235570506532	0.099117225300332	21.2646869077911	0.0467876828129647	0.4145	0.0268	NA	NA	NA	NA	NA	IN	NA	0.4145	YES	NA	NA	NA	IN	IN	-0.382471991819496	1.81395348837209	NA	NA	1.81395348837209	NA	0
T63	63	1	If	2	NA	0	1	0	1	7	2	NA	F	2	1	NA	28	1	NA	29.5983740704527	0.470279564173278	22.8798947587816	0.051040580462387	0.00297	0.000843	NA	NA	NA	NA	NA	OUT	Mesure_aile	0.00297	YES	NA	NA	NA	OUT	OUT	-2.52675907817652	NA	NA	NA	NA	NA	1
T64	64	1	If	2	NA	0	1	0	1	7	2	NA	M	1	1	NA	28	1	NA	27.935821181499	0.728420194109063	21.2712925288612	0.0513512932637151	0.00346	0.00153	NA	NA	NA	NA	NA	IN	NA	0.00346	YES	NA	NA	NA	IN	IN	-2.46050800612877	1.86046511627907	NA	NA	1.86046511627907	NA	0
T65	65	1	If	2	NA	0	1	0	1	7	2	NA	M	1	1	NA	28	1	NA	29.1476447798987	0.594874761379856	21.32083564445	0.112197753651768	0.00153	0.00061	NA	NA	NA	NA	NA	IN	NA	0.00153	YES	NA	NA	NA	IN	IN	-2.81436861572055	1.76744186046512	1.74418604651163	1.75581395348837	1.75581395348837	0.0132450331125838	0
T66	66	1	If	2	NA	0	1	0	1	7	2	NA	M	1	1	NA	28	1	NA	18.819043949025	0.0493156087395102	21.6107582708364	0.0128186956473362	2.032	0.0608	NA	NA	NA	NA	NA	IN	NA	2.032	YES	NA	NA	NA	IN	IN	0.307924412118296	1.83720930232558	1.93023255813953	1.88372093023256	1.88372093023256	0.0493827160493809	0
T67	67	1	If	2	NA	0	1	0	1	7	2	NA	M	1	1	NA	28	1	NA	27.3260015	0.17996248	21.2349421	0.03211423	0.008	0.000872	NA	NA	NA	NA	NA	IN	NA	0.008	YES	NA	NA	NA	IN	IN	-2.09673008950744	1.86046511627907	NA	NA	1.86046511627907	NA	0
T68	68	1	If	2	NA	0	1	0	1	7	2	NA	M	1	1	NA	28	1	NA	28.5601443880915	0.323041658382258	21.135542457444	0.0596045257569573	0.00202	0.000404	NA	NA	NA	NA	NA	IN	NA	0.00202	YES	NA	NA	NA	IN	IN	-2.69393649878522	1.86046511627907	NA	NA	1.86046511627907	NA	0
T73	73	1	If	2	NA	0	1	0	1	7	2	NA	M	1	1	NA	28	1	NA	NA	NA	NA	NA	NA	NA	NA	NA	NA	NA	NA	NA	NA	NA	NO	NA	NA	NA	0	0	NA	1.77142857142857	NA	NA	1.77142857142857	NA	0
T74	74	1	If	2	NA	0	1	0	1	7	2	NA	M	1	1	NA	28	1	NA	30.1591471611065	0.0613029545830624	21.6013169915487	0.0377964722629457	0.000729	3.18e-05	NA	NA	NA	NA	0	IN	NA	0.000729	YES	NA	NA	NA	IN	IN	-3.135302070123	2	2	2	2	0	0
T75	75	1	If	2	NA	0	1	0	1	7	2	NA	M	1	1	NA	28	1	NA	29.4083925405658	0.449344414830452	20.9249189303423	0.0201689526603477	0.000978	0.000258	NA	NA	NA	NA	NA	IN	NA	0.000978	YES	NA	NA	NA	IN	IN	-3.00819156264783	1.94285714285714	1.97142857142857	1.95714285714286	1.95714285714286	0.0145985401459861	0
T76	76	1	If	2	NA	0	1	0	1	7	2	NA	M	1	1	NA	28	1	NA	28.2977717442894	0.353403668609871	21.0303595504886	0.0237037549551744	0.00229	0.000481	NA	NA	NA	NA	NA	IN	NA	0.00229	YES	NA	NA	NA	IN	IN	-2.63953628832892	1.82857142857143	NA	NA	1.82857142857143	NA	0
T78	78	1	C	1	NA	0	1	0	1	7	2	NA	M	1	1	NA	31	2	NA	NA	NA	NA	NA	NA	NA	NA	NA	NA	NA	NA	NA	NA	NA	NO	NA	NA	NA	0	0	NA	1.8	1.8	1.8	1.8	0	0
T83	83	1	If	2	NA	0	1	0	1	7	2	NA	M	1	1	NA	31	2	NA	27.0160197132885	0.390033273057492	22.4181388898179	0.0845005226467952	0.012	0.00278	NA	NA	NA	NA	NA	IN	NA	0.012	YES	NA	NA	NA	IN	IN	-1.92069879667009	1.71428571428571	1.71428571428571	1.71428571428571	1.71428571428571	0	0
T84	84	1	If	2	NA	0	1	0	1	7	2	NA	M	1	1	NA	31	2	NA	28.622303749951	0.848212886353009	22.2158266255809	0.078061208105959	0.00346	0.00185	NA	NA	NA	NA	NA	IN	NA	0.00346	YES	NA	NA	NA	IN	IN	-2.46050800612877	1.77142857142857	NA	NA	1.77142857142857	NA	0
T85	85	1	If	2	NA	0	1	0	1	7	2	NA	M	1	1	NA	31	2	NA	24.1673849268319	0.0855184096401783	21.84485504282	0.0234366260571479	0.054	0.00283	NA	NA	NA	NA	NA	IN	NA	0.054	YES	NA	NA	NA	IN	IN	-1.26757958013964	1.74285714285714	1.77142857142857	1.75714285714286	1.75714285714286	0.0162601626016268	0
T86	86	1	If	2	NA	0	1	0	1	7	2	NA	M	1	1	NA	31	2	NA	28.6968463201022	0.210985327605277	22.1493723238742	0.087664487389963	0.00302	0.000425	NA	NA	NA	NA	NA	IN	NA	0.00302	YES	NA	NA	NA	IN	IN	-2.51951660120631	1.77142857142857	NA	NA	1.77142857142857	NA	0
T87	87	1	If	2	NA	0	1	0	1	7	2	NA	M	1	1	NA	31	2	NA	25.4750314513163	0.165416466052916	21.8114054024668	0.0292277292658333	0.026	0.00263	NA	NA	NA	NA	NA	IN	NA	0.026	YES	NA	NA	NA	IN	IN	-1.58497128301244	1.8	NA	NA	1.8	NA	0
T88	88	1	If	2	NA	0	1	0	1	7	2	NA	M	1	1	NA	31	2	NA	25.9255055042762	0.041273852110726	21.6215972010218	0.0486910821472239	0.0169	0.000624	NA	NA	NA	NA	NA	IN	NA	0.0169	YES	NA	NA	NA	IN	IN	-1.77202811520727	1.8	NA	NA	1.8	NA	0
T90	90	1	If	2	NA	0	1	0	1	8	2	NA	M	1	1	NA	28	1	NA	32.0083979815216	1.35838492741226	21.2596830427006	0.0578736040420636	0.000184	0.000148	NA	NA	NA	NA	0	IN	NA	0.000184	YES	NA	NA	NA	IN	IN	-3.72742744335948	1.82857142857143	NA	NA	1.82857142857143	NA	0
T91	91	1	If	2	NA	0	1	0	1	8	2	NA	M	1	1	NA	28	1	NA	29.7513911392178	0.469306091462935	21.2171179236705	0.067460175060586	0.000928	0.00027	NA	NA	NA	NA	NA	IN	NA	0.000928	YES	NA	NA	NA	IN	IN	-3.03090340212962	2.05714285714286	NA	NA	2.05714285714286	NA	0
T92	92	1	If	2	NA	0	1	0	1	8	2	NA	F	2	1	NA	28	1	NA	32.5798084609592	2.57449979003101	21.7114300457058	0.0338943811306339	0.000132	0.000242	NA	NA	NA	NA	0	IN	NA	0.000132	YES	NA	NA	NA	IN	IN	-3.86865405812414	2.22857142857143	2.22857142857143	2.22857142857143	2.22857142857143	0	1
T93	93	1	C	1	NA	0	1	1	2	8	2	DN	NA	NA	2	NA	28	1	NA	NA	NA	NA	NA	NA	NA	NA	NA	NA	NA	NA	OUT	Dead_nymphe	NA	NO	NA	NA	NA	OUT	OUT	NA	NA	NA	NA	NA	NA	NA
T94	94	1	C	1	NA	0	1	0	1	8	2	NA	F	2	1	NA	28	1	NA	NA	NA	NA	NA	NA	NA	NA	NA	NA	NA	NA	NA	NA	NA	NO	NA	NA	NA	0	0	NA	2.28571428571429	2.31428571428571	2.3	2.3	0.0124223602484435	1
T108	108	1	If	2	NA	0	1	0	1	8	2	NA	F	2	1	NA	28	1	NA	NA	NA	NA	NA	NA	NA	NA	NA	NA	NA	NA	NA	NA	NA	NO	NA	NA	NA	0	0	NA	2.31428571428571	2.34285714285714	2.32857142857143	2.32857142857143	0.0122699386503073	1
T109	109	1	If	2	NA	0	1	0	1	8	2	NA	F	2	1	NA	28	1	NA	29.6932844610605	0.55317870287723	21.5944863305527	0.0423983023625188	0.00101	0.000393	NA	NA	NA	NA	NA	IN	NA	0.00101	YES	NA	NA	NA	IN	IN	-2.99425552848347	2.34285714285714	2.34285714285714	2.34285714285714	2.34285714285714	0	1
T110	110	1	If	2	NA	0	1	0	1	8	2	NA	M	1	1	NA	28	1	NA	29.3566716677302	0.721618000811943	20.9130971701827	0.0548266976708389	0.000994	0.000421	NA	NA	NA	NA	NA	IN	NA	0.000994	YES	NA	NA	NA	IN	IN	-3.00116764895506	2	NA	NA	2	NA	0
T111	111	1	If	2	NA	0	1	0	1	8	2	NA	M	1	1	NA	28	1	NA	30.5962283572581	0.213458998750056	20.802713691677	0.0241229353967869	0.000379	5.01e-05	NA	only_1	NA	NA	0	IN	NA	0.000379	YES	NA	NA	NA	IN	IN	-3.41757866224927	2	1.91428571428571	1.95714285714286	1.95714285714286	0.0437956204379584	0
T112	112	1	If	2	NA	0	1	0	1	8	2	NA	M	1	1	NA	28	1	NA	30.3248655050994	0.708531821432213	20.6472688492057	0.029130938483731	0.000417	0.00017	NA	NA	NA	NA	0	IN	NA	0.000417	YES	NA	NA	NA	IN	IN	-3.37642511082496	2.31428571428571	2.28571428571429	2.3	2.3	0.0124223602484435	0
T113	113	1	If	2	NA	0	1	0	1	8	2	NA	F	2	1	NA	28	1	NA	27.6535717	0.42758815	21.3046276	0.10744358	0.00668	0.00171	NA	NA	NA	NA	NA	IN	NA	0.00668	YES	NA	NA	NA	IN	IN	-2.17500806909659	2.37142857142857	2.42857142857143	2.4	2.4	0.023809523809525	1
T114	114	1	If	2	NA	0	1	0	1	8	2	NA	M	1	1	NA	28	1	NA	26.937051026707	0.110197674354387	21.4291336395559	0.00443973082781844	0.00751	0.000492	NA	NA	NA	NA	NA	IN	NA	0.00751	YES	NA	NA	NA	IN	IN	-2.12416840273565	1.91428571428571	NA	NA	1.91428571428571	NA	0
T115	115	1	If	2	NA	0	1	0	1	8	2	NA	F	2	1	NA	28	1	NA	29.948988	0.72409405	21.6858134	0.04118822	0.0017	0.000803	NA	NA	NA	NA	0	IN	NA	0.0017	YES	NA	NA	NA	IN	IN	-2.76870502901255	2.08571428571429	2.05714285714286	2.07142857142857	2.07142857142857	0.0137931034482765	1
T116	116	1	If	2	NA	0	1	0	1	8	2	NA	M	1	1	NA	28	1	NA	27.479611224002	0.185414363733328	21.2219588584865	0.035747153407561	0.00431	0.000492	NA	NA	NA	NA	NA	IN	NA	0.00431	YES	NA	NA	NA	IN	IN	-2.36518882431026	2.02857142857143	NA	NA	2.02857142857143	NA	0
T125	125	1	C	1	NA	0	1	0	1	8	2	NA	M	1	1	NA	28	1	NA	NA	NA	NA	NA	NA	NA	NA	NA	NA	NA	NA	NA	NA	NA	NO	NA	NA	NA	0	0	NA	1.94285714285714	1.91428571428571	1.92857142857143	1.92857142857143	0.0148148148148156	0
T126	126	1	C	1	NA	0	1	0	1	8	2	NA	F	2	1	NA	28	1	NA	NA	NA	NA	NA	NA	NA	NA	NA	NA	NA	NA	NA	NA	NA	NO	NA	NA	NA	0	0	NA	2.42857142857143	2.42857142857143	2.42857142857143	2.42857142857143	0	1
T127	127	1	C	1	NA	0	1	0	1	8	2	NA	M	1	1	NA	28	1	NA	NA	NA	NA	NA	NA	NA	NA	NA	NA	NA	NA	NA	NA	NA	NO	NA	NA	NA	0	0	NA	2.05714285714286	NA	NA	2.05714285714286	NA	0
T128	128	1	C	1	NA	0	1	0	1	8	2	NA	F	2	1	NA	28	1	NA	NA	NA	NA	NA	NA	NA	NA	NA	NA	NA	NA	NA	NA	NA	NO	NA	NA	NA	0	0	NA	2.4	2.34285714285714	2.37142857142857	2.37142857142857	0.0240963855421699	1
T129	129	1	C	1	NA	0	1	0	1	8	2	NA	F	2	1	NA	28	1	NA	NA	NA	NA	NA	NA	NA	NA	NA	NA	NA	NA	NA	NA	NA	NO	NA	NA	NA	0	0	NA	2.42857142857143	2.4	2.41428571428571	2.41428571428571	0.0118343195266279	1
T141	141	1	C	1	NA	0	1	0	1	8	2	NA	M	1	1	NA	28	1	NA	NA	NA	NA	NA	NA	NA	NA	NA	NA	NA	NA	NA	NA	NA	NO	NA	NA	NA	0	0	NA	1.97142857142857	NA	NA	1.97142857142857	NA	0
T142	142	1	C	1	NA	0	1	0	1	8	2	NA	F	2	1	NA	28	1	NA	NA	NA	NA	NA	NA	NA	NA	NA	NA	NA	NA	NA	NA	NA	NO	NA	NA	NA	0	0	NA	2.4	NA	NA	2.4	NA	1
T143	143	1	C	1	NA	0	1	0	1	8	2	NA	F	2	1	NA	28	1	NA	NA	NA	NA	NA	NA	NA	NA	NA	NA	NA	NA	NA	NA	NA	NO	NA	NA	NA	0	0	NA	2.48571428571429	2.45714285714286	2.47142857142857	2.47142857142857	0.0115606936416192	1
T144	144	1	C	1	NA	0	1	0	1	8	2	NA	F	2	1	NA	28	1	NA	NA	NA	NA	NA	NA	NA	NA	NA	NA	NA	NA	NA	NA	NA	NO	NA	NA	NA	0	0	NA	2.28571428571429	NA	NA	2.28571428571429	NA	1
T150	150	1	C	1	NA	0	1	0	1	8	2	NA	F	2	1	NA	31	2	NA	NA	NA	NA	NA	NA	NA	NA	NA	NA	NA	NA	NA	NA	NA	NO	NA	NA	NA	0	0	NA	2.22857142857143	2.25714285714286	2.24285714285714	2.24285714285714	0.0127388535031853	1
T151	151	1	C	1	NA	0	1	0	1	8	2	NA	M	1	1	NA	31	2	NA	NA	NA	NA	NA	NA	NA	NA	NA	NA	NA	NA	NA	NA	NA	NO	NA	NA	NA	0	0	NA	1.82857142857143	1.88571428571429	1.85714285714286	1.85714285714286	0.0307692307692322	0
T152	152	1	C	1	NA	0	1	0	1	8	2	NA	M	1	1	NA	31	2	NA	NA	NA	NA	NA	NA	NA	NA	NA	NA	NA	NA	NA	NA	NA	NO	NA	NA	NA	0	0	NA	2.05714285714286	NA	NA	2.05714285714286	NA	0
T153	153	1	C	1	NA	0	1	0	1	8	2	NA	M	1	1	NA	31	2	NA	NA	NA	NA	NA	NA	NA	NA	NA	NA	NA	NA	NA	NA	NA	NO	NA	NA	NA	0	0	NA	1.94285714285714	NA	NA	1.94285714285714	NA	0
T154	154	1	C	1	NA	0	1	0	1	8	2	NA	F	2	1	NA	31	2	NA	NA	NA	NA	NA	NA	NA	NA	NA	NA	NA	NA	NA	NA	NA	NO	NA	NA	NA	0	0	NA	2.22857142857143	NA	NA	2.22857142857143	NA	1
T157	157	1	If	2	NA	0	1	0	1	8	2	NA	M	1	1	NA	31	2	NA	24.2041879113632	0.10989398170317	26.0640319813915	0.0508302204810865	1.006	0.072	NA	NA	NA	NA	NA	IN	NA	1.006	NO	over25	NA	NA	IN	OUT	0.00259941181716058	1.91428571428571	NA	NA	1.91428571428571	NA	0
T158	158	1	If	2	NA	0	1	0	1	8	2	NA	M	1	1	NA	31	2	NA	29.7625549879604	0.824794322942903	21.4087889190165	0.0818154885700663	0.00104	0.00054	NA	NA	NA	NA	NA	IN	NA	0.00104	YES	NA	NA	NA	IN	IN	-2.98158454861295	2.08571428571429	NA	NA	2.08571428571429	NA	0
T159	159	1	If	2	NA	0	1	0	1	8	2	NA	M	1	1	NA	31	2	NA	27.6443619630511	0.176015164700969	20.8192406857971	0.011496427647394	0.00314	0.000333	NA	NA	NA	NA	NA	IN	NA	0.00314	YES	NA	NA	NA	IN	IN	-2.50261209499041	2	NA	NA	2	NA	0
T184	184	1	If	2	NA	0	1	0	1	8	2	NA	M	1	1	NA	31	2	NA	28.7263669528362	1.01938381840573	22.6327043754021	0.0705390890823594	0.00486	0.00338	NA	NA	NA	NA	NA	OUT	Mesure_aile	0.00486	YES	NA	NA	NA	OUT	OUT	-2.3130675999915	NA	NA	NA	NA	NA	0
T185	185	1	If	2	NA	0	1	0	1	8	2	NA	M	1	1	NA	31	2	NA	28.8554051275196	0.902760392673943	26.1704842651631	0.122615778473227	0.0446	0.0252	NA	NA	NA	NA	NA	IN	NA	0.0446	NO	over25	NA	NA	IN	OUT	-1.35063286252763	1.91428571428571	NA	NA	1.91428571428571	NA	0
T186	186	1	If	2	NA	0	1	0	1	8	2	NA	M	1	1	NA	31	2	NA	26.4144702386917	0.333868644494855	21.2629273616616	0.0359651460804205	0.0096	0.00202	NA	NA	NA	NA	NA	IN	NA	0.0096	YES	NA	NA	NA	IN	IN	-2.01757882553398	1.88571428571429	1.88571428571429	1.88571428571429	1.88571428571429	0	0
T187	187	1	If	2	NA	0	1	0	1	8	2	NA	M	1	1	NA	31	2	NA	28.112296766552	0.544964354559363	25.9929297804385	0.0799528171751833	0.0668	0.0228	NA	NA	NA	NA	NA	IN	NA	0.0668	NO	over25	NA	NA	IN	OUT	-1.17520198587047	1.74285714285714	NA	NA	1.74285714285714	NA	0
T188	188	1	If	2	NA	0	1	0	1	8	2	NA	M	1	1	NA	31	2	NA	28.6252996505719	0.194798094162679	21.2292893786074	0.00867258038164576	0.00205	0.000239	NA	NA	NA	NA	NA	IN	NA	0.00205	YES	NA	NA	NA	IN	IN	-2.68754442020185	2	NA	NA	2	NA	0
T189	189	1	If	2	NA	0	1	0	1	8	2	NA	M	1	1	NA	31	2	NA	21.3779696011206	0.107090934341885	21.4578240012201	0.0330298410463504	0.3282	0.0218	NA	NA	NA	NA	NA	IN	NA	0.3282	YES	NA	NA	NA	IN	IN	-0.483857036692625	1.88571428571429	NA	NA	1.88571428571429	NA	0
T190	190	1	If	2	NA	0	1	0	1	8	2	NA	M	1	1	NA	31	2	NA	27.2488321204442	0.251840607671129	21.0376410278453	0.0180549978612941	0.0047	0.000698	NA	NA	NA	NA	NA	IN	NA	0.0047	YES	NA	NA	NA	IN	IN	-2.3275959338245	1.94285714285714	NA	NA	1.94285714285714	NA	0
T191	191	1	If	2	NA	0	1	0	1	8	2	NA	M	1	1	NA	31	2	NA	27.0066039132674	0.217827898174955	21.1807216773622	0.0345001094655974	0.00617	0.000831	NA	NA	NA	NA	NA	IN	NA	0.00617	YES	NA	NA	NA	IN	IN	-2.20948156212709	1.77142857142857	NA	NA	1.77142857142857	NA	0
T192	192	1	If	2	NA	0	1	0	1	8	2	NA	M	1	1	NA	31	2	NA	27.4817464283358	0.618411889644997	21.0948779856043	0.0358313253833613	0.00421	0.00146	NA	NA	NA	NA	NA	IN	NA	0.00421	YES	NA	NA	NA	IN	IN	-2.37537607050814	1.82857142857143	1.82857142857143	1.82857142857143	1.82857142857143	0	0
T193	193	1	If	2	NA	0	1	0	1	8	2	NA	M	1	1	NA	31	2	NA	30.0747645630267	0.726836093344317	21.190596753443	0.0543844672421441	0.000723	0.0004	NA	NA	NA	NA	0	IN	NA	0.000723	YES	NA	NA	NA	IN	IN	-3.13887498661107	1.85714285714286	NA	NA	1.85714285714286	NA	0
T194	194	1	If	2	NA	0	1	0	1	8	2	NA	M	1	1	NA	31	2	NA	27.7854631165743	0.194183441486491	21.0725933879846	0.0508226469549688	0.00337	0.000409	NA	NA	NA	NA	NA	OUT	Mesure_aile	0.00337	YES	NA	NA	NA	OUT	OUT	-2.47194310251839	NA	NA	NA	NA	NA	0
T195	195	1	If	2	NA	0	1	0	1	8	2	NA	M	1	1	NA	31	2	NA	29.0628141499674	0.642582471928564	21.4184506107261	0.10746974249173	0.00415	0.00168	NA	NA	NA	NA	NA	IN	NA	0.00415	YES	NA	NA	NA	IN	IN	-2.38160512943096	1.85714285714286	NA	NA	1.85714285714286	NA	0
T203	203	1	C	1	NA	0	1	0	1	8	2	NA	M	1	1	NA	31	2	NA	NA	NA	NA	NA	NA	NA	NA	NA	NA	NA	NA	NA	NA	NA	NO	NA	NA	NA	0	0	NA	1.82857142857143	NA	NA	1.82857142857143	NA	0
T204	204	1	If	2	NA	0	1	0	1	8	2	NA	M	1	1	NA	31	2	NA	26.870057207622	0.149032056532608	21.2885685788162	0.0731979040957501	0.00717	0.000682	NA	NA	NA	NA	NA	IN	NA	0.00717	YES	NA	NA	NA	IN	IN	-2.1442800976801	1.85714285714286	1.85714285714286	1.85714285714286	1.85714285714286	0	0
T205	205	1	If	2	NA	0	1	0	1	8	2	NA	M	1	1	NA	31	2	NA	30.7371301672496	1.57856902490385	21.051669243117	0.0493854026782481	0.000403	0.000402	NA	NA	No_virus	0	0	IN	NA	0	YES	NA	NA	NA	IN	IN	-5.47951646725921	1.85714285714286	1.8	1.82857142857143	1.82857142857143	0.0312500000000016	0
T206	206	1	If	2	NA	0	1	0	1	8	2	NA	M	1	1	NA	31	2	NA	29.0064681112087	0.279939635962585	21.196062947058	0.0259733250767169	0.00153	0.000275	NA	NA	NA	NA	NA	IN	NA	0.00153	YES	NA	NA	NA	IN	IN	-2.81436861572055	1.91428571428571	1.88571428571429	1.9	1.9	0.0150375939849579	0
T207	207	1	If	2	NA	0	1	0	1	8	2	NA	M	1	1	NA	31	2	NA	29.8736624371903	0.641841582274692	22.0073525815953	0.055100734367769	0.00343	0.00146	NA	NA	NA	NA	NA	IN	NA	0.00343	YES	NA	NA	NA	IN	IN	-2.46428634906889	1.94285714285714	NA	NA	1.94285714285714	NA	0
T208	208	1	If	2	NA	0	1	0	1	8	2	NA	M	1	1	NA	31	2	NA	18.5193672981684	0.0317154498653901	21.5353168902622	0.0131276893118093	2.366	0.047	NA	NA	NA	NA	NA	IN	NA	2.366	YES	NA	NA	NA	IN	IN	0.374015348781007	1.97142857142857	1.97142857142857	1.97142857142857	1.97142857142857	0	0
T209	209	1	If	2	NA	0	1	0	1	8	2	NA	M	1	1	NA	31	2	NA	27.9187725287801	0.102912470613749	21.3049525743362	0.0194059513508746	0.00357	0.000229	NA	NA	NA	NA	NA	IN	NA	0.00357	YES	NA	NA	NA	IN	IN	-2.4469286975586	1.85714285714286	1.82857142857143	1.84285714285714	1.84285714285714	0.0155038759689931	0
T210	210	1	If	2	NA	0	1	0	1	8	2	NA	M	1	1	NA	31	2	NA	28.4562993527709	0.437328030157234	22.0941948157619	0.0707808952666377	0.00407	0.00104	NA	NA	NA	NA	NA	IN	NA	0.00407	YES	NA	NA	NA	IN	IN	-2.39005200349809	1.85714285714286	1.82857142857143	1.84285714285714	1.84285714285714	0.0155038759689931	0
T211	211	1	If	2	NA	0	1	0	1	8	2	NA	M	1	1	NA	31	2	NA	31.2800048176981	1.66322845519784	27.7491870117256	0.0664894721411366	0.0193	0.0224	NA	NA	NA	NA	0	IN	Actine_sur_27	0.0193	NO	over25	over27	NA	OUT	OUT	-1.7143681022575	1.91428571428571	1.91428571428571	1.91428571428571	1.91428571428571	0	0
T212	212	1	If	2	NA	0	1	0	1	8	2	NA	M	1	1	NA	31	2	NA	32.0558540519388	1.97085390497836	22.2294362960435	0.0472490827580063	0.00033	0.000696	NA	NA	NA	NA	0	IN	NA	0.00033	YES	NA	NA	NA	IN	IN	-3.47714514157306	1.85714285714286	NA	NA	1.85714285714286	NA	0
T227	227	1	If	2	NA	0	1	0	1	8	2	NA	M	1	1	NA	31	2	NA	29.7374327228116	0.740445809801372	21.7568114805957	0.0378260886103557	0.00132	0.000671	NA	NA	NA	NA	NA	IN	NA	0.00132	YES	NA	NA	NA	IN	IN	-2.87833676467241	1.91428571428571	1.85714285714286	1.88571428571429	1.88571428571429	0.0303030303030264	0
T228	228	1	If	2	NA	0	1	0	1	8	2	NA	M	1	1	NA	31	2	NA	17.9237819002789	0.0317139625732321	22.0464196417346	0.03823115078133	4.877	0.1389	NA	NA	NA	NA	NA	IN	NA	4.877	YES	NA	NA	NA	IN	IN	0.688153050790606	1.94285714285714	1.85714285714286	1.9	1.9	0.0451127819548841	0
T229	229	1	C	1	NA	0	1	0	1	8	2	NA	F	2	1	NA	28	1	NA	NA	NA	NA	NA	NA	NA	NA	NA	NA	NA	NA	NA	NA	NA	NO	NA	NA	NA	0	0	NA	2.37142857142857	2.34285714285714	2.35714285714286	2.35714285714286	0.0121212121212128	1
T234	234	1	C	1	NA	0	1	0	1	8	2	NA	M	1	1	NA	28	1	NA	NA	NA	NA	NA	NA	NA	NA	NA	NA	NA	NA	NA	NA	NA	NO	NA	NA	NA	0	0	NA	1.85714285714286	1.82857142857143	1.84285714285714	1.84285714285714	0.0155038759689931	0
T255	255	1	C	1	NA	0	1	0	1	8	2	NA	M	1	1	NA	28	1	NA	NA	NA	NA	NA	NA	NA	NA	NA	NA	NA	NA	NA	NA	NA	NO	NA	NA	NA	0	0	NA	2.05714285714286	NA	NA	2.05714285714286	NA	0
T256	256	1	C	1	NA	0	1	0	1	8	2	NA	M	1	1	NA	28	1	NA	NA	NA	NA	NA	NA	NA	NA	NA	NA	NA	NA	NA	NA	NA	NO	NA	NA	NA	0	0	NA	2	2.02857142857143	2.01428571428571	2.01428571428571	0.0141843971631212	0
T257	257	1	C	1	NA	0	1	0	1	8	2	NA	M	1	1	NA	28	1	NA	NA	NA	NA	NA	NA	NA	NA	NA	NA	NA	NA	NA	NA	NA	NO	NA	NA	NA	0	0	NA	1.91428571428571	1.94285714285714	1.92857142857143	1.92857142857143	0.0148148148148156	0
T258	258	1	C	1	NA	0	1	0	1	8	2	NA	M	1	1	NA	28	1	NA	NA	NA	NA	NA	NA	NA	NA	NA	NA	NA	NA	NA	NA	NA	NO	NA	NA	NA	0	0	NA	1.88571428571429	1.88571428571429	1.88571428571429	1.88571428571429	0	0
T259	259	1	C	1	NA	0	1	0	1	8	2	NA	F	2	1	NA	31	2	NA	NA	NA	NA	NA	NA	NA	NA	NA	NA	NA	NA	NA	NA	NA	NO	NA	NA	NA	0	0	NA	2.17142857142857	2.22857142857143	2.2	2.2	0.0259740259740273	1
T263	263	1	If	2	NA	0	1	0	1	8	2	NA	F	2	1	NA	28	1	NA	29.0060136235626	0.416414899449898	21.5218744937009	0.0334898178304557	0.00191	0.000472	NA	NA	NA	NA	NA	IN	NA	0.00191	YES	NA	NA	NA	IN	IN	-2.7182135236999	2.2	2.22857142857143	2.21428571428571	2.21428571428571	0.0129032258064522	1
T264	264	1	If	2	NA	0	1	0	1	8	2	NA	F	2	1	NA	28	1	NA	26.8984958384272	0.152102573180957	21.0714907415384	0.0308249066616983	0.00612	0.00055	NA	NA	NA	NA	NA	IN	NA	0.00612	YES	NA	NA	NA	IN	IN	-2.21301339869868	2.31428571428571	2.34285714285714	2.32857142857143	2.32857142857143	0.0122699386503073	1
T265	265	1	If	2	NA	0	1	0	1	8	2	NA	F	2	1	NA	28	1	NA	27.4635877778502	0.587764610394176	21.2607162497391	0.0294936221963692	0.00471	0.00173	NA	NA	NA	NA	NA	IN	NA	0.00471	YES	NA	NA	NA	IN	IN	-2.32667353452632	2.48571428571429	2.54285714285714	2.51428571428571	2.51428571428571	0.0227272727272699	1
T266	266	1	If	2	NA	0	1	0	1	8	2	NA	F	2	1	NA	28	1	NA	30.3916282108568	1.32241682596065	21.0915015157338	0.0289775305323653	0.00052	0.000396	NA	NA	NA	NA	0	IN	NA	0.00052	YES	NA	NA	NA	IN	IN	-3.28123681671483	2.4	2.37142857142857	2.38571428571429	2.38571428571429	0.0119760479041921	1
T267	267	1	If	2	NA	0	1	0	1	8	2	NA	M	1	1	NA	28	1	NA	23.148318311497	0.100808256578547	21.0429170023534	0.0362481753801917	0.0749	0.00461	NA	NA	NA	NA	NA	IN	NA	0.0749	YES	NA	NA	NA	IN	IN	-1.12549896128119	2.05714285714286	NA	NA	2.05714285714286	NA	0
T268	268	1	If	2	NA	0	1	0	1	8	2	NA	M	1	1	NA	28	1	NA	28.5554207469625	0.555754718438478	27.5579895046753	0.0504714712266706	0.1339	0.0478	NA	NA	NA	NA	NA	IN	Actine_sur_27	0.1339	NO	over25	over27	NA	OUT	OUT	-0.873208671170318	1.94285714285714	1.97142857142857	1.95714285714286	1.95714285714286	0.0145985401459861	0
T269	269	1	If	2	NA	0	1	0	1	8	2	NA	M	1	1	NA	28	1	NA	26.7985864682876	0.0372068815128626	21.6184915941792	0.0281564700180516	0.00913	0.000249	NA	NA	NA	NA	NA	IN	NA	0.00913	YES	NA	NA	NA	IN	IN	-2.03937156365915	1.97142857142857	1.97142857142857	1.97142857142857	1.97142857142857	0	0
T270	270	1	If	2	NA	0	1	0	1	8	2	NA	M	1	1	NA	28	1	absence_culot	34.8549776086274	4.06108558473078	30.2630335243465	0.133674904349155	0.0185	0.0818	NA	NA	NA	NA	0	OUT	Mesure_aile_Pb_extraction	0.0185	NO	over25	over27	over28	OUT	OUT	-1.7327504576924	NA	NA	NA	NA	NA	0
T271	271	1	If	2	NA	0	1	0	1	8	2	NA	F	2	1	NA	28	1	NA	28.350452	0.25721184	21.5101762	0.13930729	0.00472	0.000813	NA	NA	NA	NA	NA	IN	NA	0.00472	YES	NA	NA	NA	IN	IN	-2.3257530901633	2.22857142857143	2.28571428571429	2.25714285714286	2.25714285714286	0.0253164556962038	1
T272	272	1	If	2	NA	0	1	0	1	8	2	NA	F	2	1	NA	28	1	NA	28.7619429643942	0.506429030728608	21.4242579803312	0.0811939957886897	0.00215	0.000748	NA	NA	NA	NA	NA	IN	NA	0.00215	YES	NA	NA	NA	IN	IN	-2.66689243429396	2.25714285714286	2.22857142857143	2.24285714285714	2.24285714285714	0.0127388535031853	1
T273	273	1	If	2	NA	0	1	0	1	8	2	NA	M	1	1	NA	28	1	NA	28.0519637228509	0.138729748040255	21.9245380494263	0.062648653182473	0.00401	0.000365	NA	NA	NA	NA	NA	IN	NA	0.00401	YES	NA	NA	NA	IN	IN	-2.39649675170575	NA	2	NA	2	NA	0
T274	274	1	If	2	NA	0	1	0	1	8	2	NA	M	1	1	NA	28	1	NA	28.6979934114045	0.273299243871518	21.3196063868094	0.016030425508323	0.00172	0.000273	NA	NA	NA	NA	NA	IN	NA	0.00172	YES	NA	NA	NA	IN	IN	-2.76363533180436	2.02857142857143	NA	NA	2.02857142857143	NA	0
T275	275	1	If	2	NA	0	1	0	1	8	2	NA	F	2	1	NA	28	1	NA	13.41942080662	0.0721809262201183	21.5489910932382	0.0286406530939266	73.24	3.346	NA	NA	NA	NA	NA	IN	NA	73.24	YES	NA	NA	NA	IN	IN	1.86474835528676	2.11428571428571	NA	NA	2.11428571428571	NA	1
T276	276	1	If	2	NA	0	1	0	1	8	2	NA	M	1	1	NA	28	1	NA	23.6978207971615	0.0926130032397195	21.9580163103146	0.0501863218628499	0.0946	0.00577	NA	NA	NA	NA	NA	IN	NA	0.0946	YES	NA	NA	NA	IN	IN	-1.02409364519458	2.02857142857143	NA	NA	2.02857142857143	NA	0
T277	277	1	If	2	NA	0	1	0	1	8	2	NA	F	2	1	NA	28	1	NA	28.2426068366693	0.370660275660693	21.4503100849158	0.0146770457611357	0.00257	0.000543	NA	NA	NA	NA	NA	IN	NA	0.00257	YES	NA	NA	NA	IN	IN	-2.58950704846185	2.4	2.4	2.4	2.4	0	1
T278	278	1	If	2	NA	0	1	0	1	8	2	NA	F	2	1	NA	31	2	NA	28.6253948455451	0.547054917829591	21.0996673326989	0.0183440917271993	0.0018	0.000568	NA	NA	NA	NA	NA	OUT	Mesure_aile	0.0018	YES	NA	NA	NA	OUT	OUT	-2.74392840482898	NA	NA	NA	NA	NA	1
T281	281	1	If	2	NA	0	1	0	1	9	2	NA	F	2	1	NA	28	1	NA	27.0845910670031	0.299386091177812	21.0887689471087	0.0284314977312582	0.0132	0.00224	NA	NA	NA	NA	NA	IN	NA	0.0132	YES	NA	NA	NA	IN	IN	-1.87931701535029	2.08571428571429	NA	NA	2.08571428571429	NA	1
T282	282	1	If	2	NA	0	1	0	1	9	2	NA	F	2	1	NA	28	1	NA	28.9145005794632	0.479052021093376	21.5062121167873	0.0115875926531854	0.00201	0.000598	NA	NA	NA	NA	NA	IN	NA	0.00201	YES	NA	NA	NA	IN	IN	-2.69608827078483	2.2	2.2	2.2	2.2	0	1
T283	283	1	If	2	NA	0	1	0	1	9	2	NA	F	2	1	NA	28	1	NA	30.1367760046692	0.209004306660247	21.6408631567213	0.0535742183094621	0.000919	0.000128	NA	NA	NA	NA	0	IN	NA	0.000919	YES	NA	NA	NA	IN	IN	-3.03512072818944	2.11428571428571	2.14285714285714	2.12857142857143	2.12857142857143	0.0134228187919471	1
T294	294	1	C	1	NA	0	1	0	1	9	2	NA	M	1	1	NA	28	1	NA	NA	NA	NA	NA	NA	NA	NA	NA	NA	NA	NA	NA	NA	NA	NO	NA	NA	NA	0	0	NA	1.97142857142857	NA	NA	1.97142857142857	NA	0
T295	295	1	C	1	NA	0	1	0	1	9	2	NA	F	2	1	NA	28	1	NA	NA	NA	NA	NA	NA	NA	NA	NA	NA	NA	NA	NA	NA	NA	NO	NA	NA	NA	0	0	NA	2.48571428571429	2.45714285714286	2.47142857142857	2.47142857142857	0.0115606936416192	1
T296	296	1	C	1	NA	0	1	1	2	9	2	DN	NA	NA	2	NA	28	1	NA	NA	NA	NA	NA	NA	NA	NA	NA	NA	NA	NA	OUT	Dead_nymphe	NA	NO	NA	NA	NA	OUT	OUT	NA	NA	NA	NA	NA	NA	NA
T297	297	1	C	1	NA	0	1	0	1	9	2	NA	F	2	1	NA	28	1	NA	NA	NA	NA	NA	NA	NA	NA	NA	NA	NA	NA	NA	NA	NA	NO	NA	NA	NA	0	0	NA	2.28571428571429	NA	NA	2.28571428571429	NA	1
T298	298	1	C	1	NA	0	1	0	1	9	2	NA	F	2	1	NA	28	1	NA	NA	NA	NA	NA	NA	NA	NA	NA	NA	NA	NA	NA	NA	NA	NO	NA	NA	NA	0	0	NA	2.31428571428571	NA	NA	2.31428571428571	NA	1
T299	299	1	C	1	NA	0	1	0	1	9	2	NA	F	2	1	NA	28	1	NA	NA	NA	NA	NA	NA	NA	NA	NA	NA	NA	NA	NA	NA	NA	NO	NA	NA	NA	0	0	NA	2.4	2.4	2.4	2.4	0	1
T300	300	1	C	1	NA	0	1	1	2	9	2	DN	NA	NA	2	NA	28	1	NA	NA	NA	NA	NA	NA	NA	NA	NA	NA	NA	NA	OUT	Dead_nymphe	NA	NO	NA	NA	NA	OUT	OUT	NA	NA	NA	NA	NA	NA	NA
T301	301	1	C	1	NA	0	1	0	1	9	2	NA	F	2	1	NA	28	1	NA	NA	NA	NA	NA	NA	NA	NA	NA	NA	NA	NA	NA	NA	NA	NO	NA	NA	NA	0	0	NA	2.37142857142857	2.4	2.38571428571429	2.38571428571429	0.0119760479041921	1
T323	323	1	C	1	NA	0	1	0	1	9	2	NA	F	2	1	NA	28	1	NA	NA	NA	NA	NA	NA	NA	NA	NA	NA	NA	NA	NA	NA	NA	NO	NA	NA	NA	0	0	NA	2.34285714285714	NA	NA	2.34285714285714	NA	1
T324	324	1	C	1	NA	0	1	0	1	9	2	NA	F	2	1	NA	28	1	NA	NA	NA	NA	NA	NA	NA	NA	NA	NA	NA	NA	NA	NA	NA	NO	NA	NA	NA	0	0	NA	2.48571428571429	2.42857142857143	2.45714285714286	2.45714285714286	0.0232558139534895	1
T329	329	1	If	2	NA	0	1	0	1	9	2	NA	M	1	1	NA	28	1	NA	19.7403855679111	0.0664518715702103	22.4993485147308	0.0229994145724335	4.345	0.1798	NA	NA	NA	NA	NA	IN	NA	4.345	YES	NA	NA	NA	IN	IN	0.63799011212776	1.88571428571429	NA	NA	1.88571428571429	NA	0
T330	330	1	If	2	NA	0	1	0	1	9	2	NA	F	2	1	NA	28	1	NA	32.0234291369074	1.94990506228839	21.671253958977	0.0290814316638804	0.000229	0.000282	NA	NA	NA	NA	0	IN	NA	0.000229	YES	NA	NA	NA	IN	IN	-3.63392274798317	2.2	2.25714285714286	2.22857142857143	2.22857142857143	0.0256410256410267	1
T331	331	1	If	2	NA	0	1	0	1	9	2	NA	F	2	1	NA	28	1	NA	27.9361918064001	0.300328939556127	21.5001806447126	0.0351754803380746	0.00387	0.000687	NA	NA	NA	NA	NA	IN	NA	0.00387	YES	NA	NA	NA	IN	IN	-2.41191718228093	2.31428571428571	2.34285714285714	2.32857142857143	2.32857142857143	0.0122699386503073	1
T332	332	1	If	2	NA	0	1	0	1	9	2	NA	F	2	1	NA	28	1	NA	26.6275449883878	0.114559251931491	21.9063690138327	0.0696866391812582	0.0124	0.000981	NA	NA	NA	NA	NA	IN	NA	0.0124	YES	NA	NA	NA	IN	IN	-1.9064622266281	2.28571428571429	2.31428571428571	2.3	2.3	0.0124223602484435	1
T333	333	1	If	2	NA	0	1	0	1	9	2	NA	F	2	1	NA	28	1	NA	27.0623746640784	0.22213401786025	21.730250095205	0.0582720826000593	0.019	0.00269	NA	NA	NA	NA	NA	IN	NA	0.019	YES	NA	NA	NA	IN	IN	-1.72117063269831	2.28571428571429	2.34285714285714	2.31428571428571	2.31428571428571	0.0246913580246882	1
T334	334	1	If	2	NA	0	1	0	1	9	2	NA	F	2	1	NA	28	1	NA	25.7123477	0.078003	21.831248	0.01690421	0.0353	0.00166	NA	NA	NA	NA	NA	IN	NA	0.0353	YES	NA	NA	NA	IN	IN	-1.45218451221524	2.34285714285714	2.34285714285714	2.34285714285714	2.34285714285714	0	1
T335	335	1	If	2	NA	0	1	0	1	9	2	NA	F	2	1	NA	28	1	NA	26.767102573038	0.272716893495778	21.9483231631363	0.0280837231788653	0.00984	0.00155	NA	NA	NA	NA	NA	IN	NA	0.00984	YES	NA	NA	NA	IN	IN	-2.00685861663432	2.34285714285714	NA	NA	2.34285714285714	NA	1
T336	336	1	If	2	NA	0	1	0	1	9	2	NA	F	2	1	NA	28	1	NA	23.6236116717836	0.0609298447855845	21.4866557174155	0.0240435626750119	0.0604	0.00228	NA	NA	NA	NA	NA	IN	NA	0.0604	YES	NA	NA	NA	IN	IN	-1.21893922616859	2.28571428571429	NA	NA	2.28571428571429	NA	1
T337	337	1	If	2	NA	0	1	1	2	9	2	DN	NA	NA	2	NA	28	1	NA	NA	NA	NA	NA	NA	NA	NA	NA	NA	NA	NA	OUT	Dead_nymphe	NA	NO	NA	NA	NA	OUT	OUT	NA	NA	NA	NA	NA	NA	NA
T338	338	1	If	2	NA	0	1	0	1	9	2	NA	F	2	1	NA	28	1	NA	24.4923899194686	0.047181874727187	27.027931562797	0.0665531889873391	1.277	0.0599	NA	NA	NA	NA	NA	IN	Actine_sur_27	1.277	NO	over25	over27	NA	OUT	OUT	0.106192024659139	2.31428571428571	2.31428571428571	2.31428571428571	2.31428571428571	0	1
T339	339	1	If	2	NA	0	1	0	1	9	2	NA	F	2	1	NA	28	1	NA	23.7496549338219	0.104230706821047	26.761102047553	0.126524841612591	2.136	0.1975	NA	NA	NA	NA	NA	IN	NA	2.136	NO	over25	NA	NA	IN	OUT	0.329601922366393	2.34285714285714	NA	NA	2.34285714285714	NA	1
T340	340	1	If	2	NA	0	1	1	2	9	2	DN	NA	NA	2	NA	28	1	NA	NA	NA	NA	NA	NA	NA	NA	NA	NA	NA	NA	OUT	Dead_nymphe	NA	NO	NA	NA	NA	OUT	OUT	NA	NA	NA	NA	NA	NA	NA
T341	341	1	If	2	NA	0	1	0	1	9	2	NA	F	2	1	NA	28	1	NA	33.6814945472656	2.9226325496012	21.1067035867891	0.0315294552702808	4.61e-05	0.000122	NA	NA	NA	NA	0	IN	NA	4.61e-05	YES	NA	NA	NA	IN	IN	-4.30614120029907	2.42857142857143	NA	NA	2.42857142857143	NA	1
T342	342	1	If	2	NA	0	1	0	1	9	2	NA	F	2	1	NA	28	1	NA	29.2479532626505	0.698717278490446	21.4465439548492	0.034307038777338	0.00151	0.000635	NA	NA	NA	NA	NA	IN	NA	0.00151	YES	NA	NA	NA	IN	IN	-2.82007066317119	2.37142857142857	NA	NA	2.37142857142857	NA	1
T343	343	1	If	2	NA	0	1	0	1	9	2	NA	F	2	1	NA	28	1	NA	29.3085351200659	0.444226513054163	21.0731156520132	0.058343920220062	0.00114	0.000326	NA	NA	NA	NA	NA	IN	NA	0.00114	YES	NA	NA	NA	IN	IN	-2.94183409863841	2.4	2.34285714285714	2.37142857142857	2.37142857142857	0.0240963855421699	1
T344	344	1	If	2	NA	0	1	0	1	9	2	NA	F	2	1	NA	28	1	NA	NA	NA	NA	NA	NA	NA	NA	NA	NA	NA	NA	NA	NA	NA	NO	NA	NA	NA	0	0	NA	2.54285714285714	NA	NA	2.54285714285714	NA	1
T345	345	1	If	2	NA	0	1	0	1	9	2	NA	F	2	1	NA	28	1	NA	31.2789043531543	0.584086792652306	21.5667492406972	0.0409577800555633	0.000315	0.000125	NA	NA	NA	NA	0	IN	NA	0.000315	YES	NA	NA	NA	IN	IN	-3.49714289558027	2.4	NA	NA	2.4	NA	1
T346	346	1	If	2	NA	0	1	0	1	9	2	NA	F	2	1	NA	28	1	NA	29.9215251843477	0.623070813548426	21.7549025294487	0.0426747073400358	0.00115	0.00041	NA	NA	NA	NA	NA	IN	NA	0.00115	YES	NA	NA	NA	IN	IN	-2.93805205950676	2.37142857142857	NA	NA	2.37142857142857	NA	1
T347	347	1	If	2	NA	0	1	0	1	9	2	NA	F	2	1	NA	28	1	NA	29.9836311358329	0.727268226191311	21.7430609177695	0.00831143201874786	0.000908	0.000481	NA	NA	NA	NA	0	IN	NA	0.000908	YES	NA	NA	NA	IN	IN	-3.04033148129721	2.25714285714286	NA	NA	2.25714285714286	NA	1
T348	348	1	If	2	NA	0	1	0	1	9	2	NA	F	2	1	NA	28	1	NA	29.5686676199912	1.01251666617019	21.7031480202516	0.0351406557855339	0.00119	0.000692	NA	NA	NA	NA	NA	IN	NA	0.00119	YES	NA	NA	NA	IN	IN	-2.92324490024897	2.2	NA	NA	2.2	NA	1
T349	349	1	If	2	NA	0	1	0	1	9	2	NA	F	2	1	NA	28	1	NA	32.22915	2.59710328	21.6565002	0.01907023	0.000315	0.000579	NA	NA	NA	NA	0	IN	NA	0.000315	YES	NA	NA	NA	IN	IN	-3.49714289558027	2.28571428571429	2.31428571428571	2.3	2.3	0.0124223602484435	1
T350	350	1	If	2	NA	0	1	0	1	9	2	NA	F	2	1	NA	28	1	NA	31.3429719228967	0.55380364823927	21.9732171175312	0.0646853676765151	0.00047	0.000168	NA	NA	NA	NA	0	IN	NA	0.00047	YES	NA	NA	NA	IN	IN	-3.32484973192752	2.11428571428571	NA	NA	2.11428571428571	NA	1
T351	351	1	C	1	NA	0	1	0	1	9	2	NA	F	2	1	NA	28	1	NA	NA	NA	NA	NA	NA	NA	NA	NA	NA	NA	NA	NA	NA	NA	NO	NA	NA	NA	0	0	NA	2.42857142857143	NA	NA	2.42857142857143	NA	1
T352	352	1	C	1	NA	0	1	0	1	9	2	NA	F	2	1	NA	28	1	NA	NA	NA	NA	NA	NA	NA	NA	NA	NA	NA	NA	NA	NA	NA	NO	NA	NA	NA	0	0	NA	2.34285714285714	NA	NA	2.34285714285714	NA	1
T353	353	1	C	1	NA	0	1	0	1	9	2	NA	M	1	1	NA	28	1	NA	NA	NA	NA	NA	NA	NA	NA	NA	NA	NA	NA	NA	NA	NA	NO	NA	NA	NA	0	0	NA	1.97142857142857	NA	NA	1.97142857142857	NA	0
T357	357	1	If	2	NA	0	1	0	1	9	2	NA	F	2	1	NA	28	1	NA	31.9831711714487	0.246211808225317	21.6758640700412	0.0471904194258767	0.000549	9.07e-05	NA	NA	NA	NA	0	IN	NA	0.000549	YES	NA	NA	NA	IN	IN	-3.25781316186637	2.22857142857143	2.22857142857143	2.22857142857143	2.22857142857143	0	1
T358	358	1	If	2	NA	0	1	0	1	9	2	NA	F	2	1	NA	28	1	NA	32.8317962399922	2.10896370425116	21.6657060756672	0.0440730893209392	0.000289	0.000428	NA	NA	NA	NA	0	IN	NA	0.000289	YES	NA	NA	NA	IN	IN	-3.53414889846369	2.22857142857143	NA	NA	2.22857142857143	NA	1
T359	359	1	If	2	NA	0	1	0	1	9	2	NA	F	2	1	NA	28	1	NA	21.6109159	0.03414728	26.5422846	0.03672285	12.28	0.3553	NA	NA	NA	NA	NA	IN	NA	12.28	NO	over25	NA	NA	IN	OUT	1.08919848404342	2.25714285714286	2.28571428571429	2.27142857142857	2.27142857142857	0.012578616352202	1
T360	360	1	If	2	NA	0	1	0	1	9	2	NA	F	2	1	NA	28	1	NA	30.3305293293456	0.37608325806161	22.2363986987348	0.0474654675671917	0.00115	0.000296	NA	NA	NA	NA	0	IN	NA	0.00115	YES	NA	NA	NA	IN	IN	-2.93805205950676	2.25714285714286	NA	NA	2.25714285714286	NA	1
T361	361	1	If	2	NA	0	1	0	1	9	2	NA	F	2	1	NA	28	1	NA	29.9476229690541	1.02171296442025	21.8311246554446	0.0262739115362802	0.00118	0.00101	NA	NA	NA	NA	0	IN	NA	0.00118	YES	NA	NA	NA	IN	IN	-2.92689963022275	2.25714285714286	NA	NA	2.25714285714286	NA	1
T369	369	1	If	2	NA	0	1	0	1	9	2	NA	F	2	1	NA	31	2	NA	29.3068801701719	0.230963333466983	20.7764180285792	0.0253797775937585	0.000944	0.000131	NA	NA	NA	NA	NA	IN	NA	0.000944	YES	NA	NA	NA	IN	IN	-3.0235055859233	2.22857142857143	2.17142857142857	2.2	2.2	0.0259740259740273	1
T370	370	1	If	2	NA	0	1	0	1	9	2	NA	F	2	1	NA	31	2	NA	16.5371283109425	0.0162343779427642	21.5403249286836	0.0593263017835013	8.926	0.3108	NA	NA	NA	NA	NA	IN	NA	8.926	YES	NA	NA	NA	IN	IN	0.950657043795788	2.14285714285714	2.14285714285714	2.14285714285714	2.14285714285714	0	1
T371	371	1	If	2	NA	0	1	0	1	9	2	NA	M	1	1	NA	31	2	NA	28.1193243826765	0.744844825572724	22.1989771755362	0.0301875254828536	0.00553	0.00302	NA	NA	NA	NA	NA	IN	NA	0.00553	YES	NA	NA	NA	IN	IN	-2.25701460560949	1.82857142857143	NA	NA	1.82857142857143	NA	0
T372	372	1	If	2	NA	0	1	0	1	9	2	NA	F	2	1	NA	31	2	NA	28.7662921474438	0.585463363061344	21.1589634768202	0.0259402320491221	0.00178	0.000615	NA	NA	NA	NA	NA	IN	NA	0.00178	YES	NA	NA	NA	IN	IN	-2.74877193743101	2.05714285714286	NA	NA	2.05714285714286	NA	1
T373	373	1	If	2	NA	0	1	0	1	9	2	NA	F	2	1	NA	31	2	NA	26.8152301897447	0.276330741876807	20.9955676363306	0.00540217081187456	0.00616	0.00106	NA	NA	NA	NA	NA	IN	NA	0.00616	YES	NA	NA	NA	IN	IN	-2.21018563540646	2.17142857142857	2.17142857142857	2.17142857142857	2.17142857142857	0	1
T374	374	1	C	1	NA	0	1	0	1	9	2	NA	M	1	1	NA	31	2	NA	NA	NA	NA	NA	NA	NA	NA	NA	NA	NA	NA	NA	NA	NA	NO	NA	NA	NA	0	0	NA	1.77142857142857	NA	NA	1.77142857142857	NA	0
T375	375	1	C	1	NA	0	1	0	1	9	2	NA	M	1	1	NA	31	2	NA	NA	NA	NA	NA	NA	NA	NA	NA	NA	NA	NA	NA	NA	NA	NO	NA	NA	NA	0	0	NA	1.85714285714286	1.85714285714286	1.85714285714286	1.85714285714286	0	0
T376	376	1	C	1	NA	0	1	0	1	9	2	NA	M	1	1	NA	31	2	NA	NA	NA	NA	NA	NA	NA	NA	NA	NA	NA	NA	NA	NA	NA	NO	NA	NA	NA	0	0	NA	1.85714285714286	1.91428571428571	1.88571428571429	1.88571428571429	0.0303030303030264	0
T377	377	1	C	1	NA	0	1	1	2	9	2	DN	NA	NA	2	NA	31	2	NA	NA	NA	NA	NA	NA	NA	NA	NA	NA	NA	NA	OUT	Dead_nymphe	NA	NO	NA	NA	NA	OUT	OUT	NA	NA	NA	NA	NA	NA	NA
T378	378	1	C	1	NA	0	1	0	1	9	2	NA	M	1	1	NA	31	2	NA	NA	NA	NA	NA	NA	NA	NA	NA	NA	NA	NA	NA	NA	NA	NO	NA	NA	NA	0	0	NA	1.85714285714286	1.85714285714286	1.85714285714286	1.85714285714286	0	0
T379	379	1	C	1	NA	0	1	0	1	9	2	NA	F	2	1	NA	31	2	NA	NA	NA	NA	NA	NA	NA	NA	NA	NA	NA	NA	NA	NA	NA	NO	NA	NA	NA	0	0	NA	2.25714285714286	2.28571428571429	2.27142857142857	2.27142857142857	0.012578616352202	1
T380	380	1	C	1	NA	0	1	0	1	9	2	NA	F	2	1	NA	31	2	NA	NA	NA	NA	NA	NA	NA	NA	NA	NA	NA	0	IN	NA	NA	NO	NA	NA	NA	IN	IN	NA	2.25714285714286	2.22857142857143	2.24285714285714	2.24285714285714	0.0127388535031853	1
T381	381	1	C	1	NA	0	1	0	1	9	2	NA	M	1	1	NA	31	2	NA	NA	NA	NA	NA	NA	NA	NA	NA	NA	NA	NA	NA	NA	NA	NO	NA	NA	NA	0	0	NA	1.77142857142857	NA	NA	1.77142857142857	NA	0
T382	382	1	C	1	NA	0	1	0	1	9	2	NA	M	1	1	NA	31	2	NA	NA	NA	NA	NA	NA	NA	NA	NA	NA	NA	NA	NA	NA	NA	NO	NA	NA	NA	0	0	NA	1.85714285714286	1.85714285714286	1.85714285714286	1.85714285714286	0	0
T383	383	1	C	1	NA	0	1	0	1	9	2	NA	F	2	1	NA	31	2	NA	NA	NA	NA	NA	NA	NA	NA	NA	NA	NA	0	IN	NA	NA	NO	NA	NA	NA	IN	IN	NA	2.2	2.2	2.2	2.2	0	1
T384	384	1	C	1	NA	0	1	0	1	9	2	NA	F	2	1	NA	31	2	NA	NA	NA	NA	NA	NA	NA	NA	NA	NA	NA	NA	NA	NA	NA	NO	NA	NA	NA	0	0	NA	2.11428571428571	2.11428571428571	2.11428571428571	2.11428571428571	0	1
T398	398	1	If	2	NA	0	1	0	1	9	2	NA	M	1	1	NA	31	2	NA	26.9178884777393	0.189927803714356	22.1840657867006	0.0716907596986946	0.0125	0.00154	NA	NA	NA	NA	NA	IN	NA	0.0125	YES	NA	NA	NA	IN	IN	-1.90297482736483	1.91428571428571	NA	NA	1.91428571428571	NA	0
T399	399	1	If	2	NA	0	1	0	1	9	2	NA	F	2	1	NA	31	2	NA	27.4532841648854	0.32880229042056	27.0647305551671	0.0707525773927254	0.1767	0.0336	NA	NA	NA	NA	NA	IN	Actine_sur_27	0.1767	NO	over25	over27	NA	OUT	OUT	-0.752755302939739	2.2	2.25714285714286	2.22857142857143	2.22857142857143	0.0256410256410267	1
T400	400	1	If	2	NA	0	1	0	1	9	2	NA	F	2	1	NA	31	2	NA	29.5352637639169	0.550487819450377	21.854141271133	0.0409160651855238	0.00163	0.000519	NA	NA	NA	NA	NA	IN	NA	0.00163	YES	NA	NA	NA	IN	IN	-2.78693004945249	2.14285714285714	2.11428571428571	2.12857142857143	2.12857142857143	0.0134228187919471	1
T401	401	1	If	2	NA	0	1	0	1	9	2	NA	F	2	1	NA	31	2	NA	17.6372863925841	0.0130961289993913	21.6478109259972	0.0351356880100932	4.567	0.0975	NA	NA	NA	NA	NA	IN	NA	4.567	YES	NA	NA	NA	IN	IN	0.65963132684363	2.28571428571429	NA	NA	2.28571428571429	NA	1
T402	402	1	If	2	NA	0	1	0	1	9	2	NA	M	1	1	NA	31	2	NA	29.7375911932197	0.249617147627622	21.7964906066961	0.0378907471496145	0.00124	0.000197	NA	NA	NA	NA	NA	IN	NA	0.00124	YES	NA	NA	NA	IN	IN	-2.90541882676422	1.82857142857143	NA	NA	1.82857142857143	NA	0
T416	416	1	If	2	NA	0	1	0	1	9	2	NA	F	2	1	NA	31	2	NA	30.1651273294538	0.626412703081607	23.3931623050673	0.0986279106767628	0.00284	0.00111	NA	NA	NA	NA	0	IN	NA	0.00284	YES	NA	NA	NA	IN	IN	-2.54617502381867	2	2	2	2	0	1
T417	417	1	If	2	NA	0	1	0	1	9	2	NA	F	2	1	NA	31	2	NA	29.4281845033717	0.366957838271385	20.8831851217688	0.0260354131363212	0.000929	0.000219	NA	NA	NA	NA	NA	IN	NA	0.000929	YES	NA	NA	NA	IN	IN	-3.0304373283665	2.25714285714286	2.28571428571429	2.27142857142857	2.27142857142857	0.012578616352202	1
T418	418	1	If	2	NA	0	1	0	1	9	2	NA	F	2	1	NA	31	2	NA	26.6196459523689	0.208535410306969	21.5817673506986	0.0305857964281532	0.0103	0.00127	NA	NA	NA	NA	NA	IN	NA	0.0103	YES	NA	NA	NA	IN	IN	-1.98702302242303	2.05714285714286	2.08571428571429	2.07142857142857	2.07142857142857	0.0137931034482765	1
T419	419	1	If	2	NA	0	1	0	1	9	2	NA	M	1	1	NA	31	2	NA	29.8771914760898	0.508774205225608	22.0772694544267	0.054199854449194	0.00148	0.000531	NA	NA	NA	NA	NA	IN	NA	0.00148	YES	NA	NA	NA	IN	IN	-2.82876661145651	1.82857142857143	1.82857142857143	1.82857142857143	1.82857142857143	0	0
T420	420	1	If	2	NA	0	1	0	1	9	2	NA	F	2	1	NA	31	2	NA	25.8179061065147	0.105621933891765	20.8367076984061	0.0307004122717096	0.0109	0.00071	NA	NA	NA	NA	NA	IN	NA	0.0109	YES	NA	NA	NA	IN	IN	-1.9624414408367	2.02857142857143	2.05714285714286	2.04285714285714	2.04285714285714	0.0139860139860148	1
T421	421	1	If	2	NA	0	1	0	1	9	2	NA	M	1	1	NA	31	2	NA	26.7158918627748	0.171704088749345	27.2711546534023	0.0261360677857098	0.4047	0.0402	NA	NA	NA	NA	NA	IN	Actine_sur_27	0.4047	NO	over25	over27	NA	OUT	OUT	-0.392863238207121	1.88571428571429	1.85714285714286	1.87142857142857	1.87142857142857	0.0152671755725198	0
T422	422	1	If	2	NA	0	1	0	1	9	2	NA	M	1	1	NA	31	2	NA	29.664979059972	0.627152810029247	22.1538859474934	0.0689086162218075	0.00181	0.000827	NA	NA	NA	NA	NA	IN	NA	0.00181	YES	NA	NA	NA	IN	IN	-2.74152674588862	1.8	1.82857142857143	1.81428571428571	1.81428571428571	0.0157480314960638	0
T423	423	1	If	2	NA	0	1	0	1	9	2	NA	F	2	1	NA	31	2	NA	26.2229398784123	0.42781842622049	21.0399010367695	0.0516314150976858	0.00946	0.00228	NA	NA	NA	NA	NA	IN	NA	0.00946	YES	NA	NA	NA	IN	IN	-2.02395670355413	2.28571428571429	2.28571428571429	2.28571428571429	2.28571428571429	0	1
T424	424	1	If	2	NA	0	1	0	1	9	2	NA	F	2	1	NA	31	2	NA	NA	NA	NA	NA	NA	NA	NA	NA	NA	NA	NA	OUT	Mesure_aile	NA	NO	NA	NA	NA	OUT	OUT	NA	NA	NA	NA	NA	NA	1
T425	425	1	If	2	NA	0	1	0	1	9	2	NA	F	2	2	D	31	2	NA	NA	NA	NA	NA	NA	NA	NA	NA	NA	NA	NA	OUT	Dead_adult	NA	NO	NA	NA	NA	OUT	OUT	NA	NA	NA	NA	NA	NA	1
T426	426	1	If	2	NA	0	1	0	1	9	2	NA	M	1	1	NA	31	2	NA	28.7676553332194	0.210200169582829	22.2923998138697	0.116701487634417	0.00374	0.000545	NA	NA	NA	NA	NA	IN	NA	0.00374	YES	NA	NA	NA	IN	IN	-2.42674362546221	1.88571428571429	NA	NA	1.88571428571429	NA	0
T427	427	1	If	2	NA	0	1	0	1	9	2	NA	F	2	1	NA	31	2	NA	29.1591809808635	0.66149296675828	21.8139448875256	0.0275408266939062	0.00207	0.000944	NA	NA	NA	NA	NA	IN	NA	0.00207	YES	NA	NA	NA	IN	IN	-2.68333471027034	2.11428571428571	NA	NA	2.11428571428571	NA	1
T428	428	1	If	2	NA	0	1	0	1	9	2	NA	M	1	2	D	31	2	NA	NA	NA	NA	NA	NA	NA	NA	NA	NA	NA	NA	OUT	Dead_adult	NA	NO	NA	NA	NA	OUT	OUT	NA	NA	NA	NA	NA	NA	0
T434	434	1	C	1	NA	0	1	0	1	9	2	NA	F	2	1	NA	31	2	NA	NA	NA	NA	NA	NA	NA	NA	NA	NA	NA	NA	NA	NA	NA	NO	NA	NA	NA	0	0	NA	2.37142857142857	2.34285714285714	2.35714285714286	2.35714285714286	0.0121212121212128	1
T435	435	1	C	1	NA	0	1	0	1	9	2	NA	F	2	1	NA	31	2	NA	NA	NA	NA	NA	NA	NA	NA	NA	NA	NA	NA	NA	NA	NA	NO	NA	NA	NA	0	0	NA	2.22857142857143	NA	NA	2.22857142857143	NA	1
T436	436	1	C	1	NA	0	1	0	1	9	2	NA	F	2	1	NA	31	2	NA	NA	NA	NA	NA	NA	NA	NA	NA	NA	NA	NA	NA	NA	NA	NO	NA	NA	NA	0	0	NA	2.02857142857143	2.05714285714286	2.04285714285714	2.04285714285714	0.0139860139860148	1
T437	437	1	C	1	NA	0	1	0	1	9	2	NA	F	2	1	NA	31	2	NA	NA	NA	NA	NA	NA	NA	NA	NA	NA	NA	NA	OUT	Mesure_aile	NA	NO	NA	NA	NA	OUT	OUT	NA	NA	NA	NA	NA	NA	1
T438	438	1	C	1	NA	0	1	0	1	9	2	NA	M	1	1	NA	31	2	NA	NA	NA	NA	NA	NA	NA	NA	NA	NA	NA	NA	NA	NA	NA	NO	NA	NA	NA	0	0	NA	2	NA	NA	2	NA	0
T439	439	1	C	1	NA	0	1	0	1	9	2	NA	F	2	1	NA	31	2	NA	NA	NA	NA	NA	NA	NA	NA	NA	NA	NA	NA	NA	NA	NA	NO	NA	NA	NA	0	0	NA	2.4	2.31428571428571	2.35714285714286	2.35714285714286	0.0363636363636381	1
T440	440	1	C	1	NA	0	1	0	1	9	2	NA	M	1	1	NA	31	2	NA	NA	NA	NA	NA	NA	NA	NA	NA	NA	NA	NA	NA	NA	NA	NO	NA	NA	NA	0	0	NA	1.85714285714286	NA	NA	1.85714285714286	NA	0
T441	441	1	C	1	NA	0	1	0	1	9	2	NA	M	1	1	NA	31	2	NA	NA	NA	NA	NA	NA	NA	NA	NA	NA	NA	NA	NA	NA	NA	NO	NA	NA	NA	0	0	NA	1.97142857142857	NA	NA	1.97142857142857	NA	0
T442	442	1	C	1	NA	0	1	0	1	9	2	NA	M	1	1	NA	31	2	NA	NA	NA	NA	NA	NA	NA	NA	NA	NA	NA	NA	NA	NA	NA	NO	NA	NA	NA	0	0	NA	1.8	1.91428571428571	1.85714285714286	1.85714285714286	0.0615384615384591	0
T443	443	1	C	1	NA	0	1	0	1	9	2	NA	F	2	1	NA	31	2	NA	NA	NA	NA	NA	NA	NA	NA	NA	NA	NA	NA	NA	NA	NA	NO	NA	NA	NA	0	0	NA	2.28571428571429	2.28571428571429	2.28571428571429	2.28571428571429	0	1
T444	444	1	If	2	NA	0	1	0	1	9	2	NA	M	1	1	NA	31	2	NA	28.2146455346113	0.32451913418885	22.5836121587172	0.0330898730111981	0.00667	0.00137	NA	NA	NA	NA	NA	IN	NA	0.00667	YES	NA	NA	NA	IN	IN	-2.17565837469471	1.91428571428571	NA	NA	1.91428571428571	NA	0
T445	445	1	If	2	NA	0	1	0	1	9	2	NA	F	2	1	NA	31	2	NA	29.4582658421096	0.758880117603462	21.6081297873041	0.0362169505908344	0.00146	0.000683	NA	NA	NA	NA	NA	IN	NA	0.00146	YES	NA	NA	NA	IN	IN	-2.83466217555867	2.2	2.22857142857143	2.21428571428571	2.21428571428571	0.0129032258064522	1
T446	446	1	If	2	NA	0	1	0	1	9	2	NA	F	2	1	NA	31	2	NA	28.5649729430537	0.206016383678339	22.01893713568	0.00558054891182212	0.0036	0.000471	NA	NA	NA	NA	NA	IN	NA	0.0036	YES	NA	NA	NA	IN	IN	-2.44329777041087	2.14285714285714	2.14285714285714	2.14285714285714	2.14285714285714	0	1
T447	447	1	If	2	NA	0	1	0	1	9	2	NA	F	2	1	NA	31	2	NA	29.034907153048	0.811662195930457	21.9986003147584	0.0457381326493319	0.00255	0.00126	NA	NA	NA	NA	NA	IN	NA	0.00255	YES	NA	NA	NA	IN	IN	-2.59289560340067	2.11428571428571	NA	NA	2.11428571428571	NA	1
T448	448	1	If	2	NA	0	1	0	1	9	2	NA	F	2	1	NA	31	2	NA	29.0170511236248	0.012619491579215	21.9832716621435	0.0517044526843729	0.00256	7.71e-05	NA	NA	NA	NA	NA	IN	NA	0.00256	YES	NA	NA	NA	IN	IN	-2.59119802106673	2.25714285714286	NA	NA	2.25714285714286	NA	1
T449	449	1	If	2	NA	0	1	0	1	9	2	NA	F	2	1	NA	31	2	NA	33.4422866528074	1.89781214836796	22.0330961915538	0.0343130673600635	0.000249	0.000644	NA	NA	NA	NA	0	IN	NA	0.000249	YES	NA	NA	NA	IN	IN	-3.59805693012616	2.08571428571429	NA	NA	2.08571428571429	NA	1
T450	450	1	If	2	NA	0	1	0	1	9	2	NA	M	1	1	NA	31	2	NA	29.0391487154935	0.495858628918066	21.8959628661425	0.0495958212477865	0.00238	0.000709	NA	NA	NA	NA	NA	OUT	Mesure_aile	0.00238	YES	NA	NA	NA	OUT	OUT	-2.62281855365821	NA	NA	NA	NA	NA	0
T452	452	1	If	2	NA	0	1	0	1	9	2	NA	F	2	1	NA	31	2	NA	29.9303774219595	0.554891360543642	22.3939705407842	0.120321166868797	0.00175	0.000573	NA	NA	NA	NA	0	OUT	Mesure_aile	0.00175	YES	NA	NA	NA	OUT	OUT	-2.75614005169166	NA	NA	NA	NA	NA	1
T453	453	1	If	2	NA	0	1	0	1	9	2	NA	F	2	1	NA	31	2	NA	29.7544542358976	0.722084813131453	21.7033704334947	0.0514700401663836	0.00126	0.000524	NA	NA	NA	NA	NA	IN	NA	0.00126	YES	NA	NA	NA	IN	IN	-2.89848834722384	2.17142857142857	2.17142857142857	2.17142857142857	2.17142857142857	0	1
T454	454	1	If	2	NA	0	1	0	1	9	2	NA	M	1	1	NA	31	2	NA	28.1834214848149	0.348004797882765	22.0371998648979	0.0339577003977007	0.00476	0.000999	NA	NA	NA	NA	NA	IN	NA	0.00476	YES	NA	NA	NA	IN	IN	-2.3220906974642	1.77142857142857	1.8	1.78571428571429	1.78571428571429	0.0160000000000008	0
T469	469	1	C	1	NA	0	1	0	1	10	2	NA	F	2	1	NA	28	1	NA	NA	NA	NA	NA	NA	NA	NA	NA	NA	NA	NA	NA	NA	NA	NO	NA	NA	NA	0	0	NA	2.54285714285714	2.51428571428571	2.52857142857143	2.52857142857143	0.0112994350282492	1
T470	470	1	C	1	NA	0	1	0	1	10	2	NA	F	2	1	NA	28	1	NA	NA	NA	NA	NA	NA	NA	NA	NA	NA	NA	NA	NA	NA	NA	NO	NA	NA	NA	0	0	NA	2.4	NA	NA	2.4	NA	1
T471	471	1	C	1	NA	0	1	0	1	10	2	NA	F	2	1	NA	28	1	NA	NA	NA	NA	NA	NA	NA	NA	NA	NA	NA	NA	NA	NA	NA	NO	NA	NA	NA	0	0	NA	2.34285714285714	2.37142857142857	2.35714285714286	2.35714285714286	0.0121212121212128	1
T472	472	1	C	1	NA	0	1	0	1	10	2	NA	F	2	1	NA	28	1	NA	NA	NA	NA	NA	NA	NA	NA	NA	NA	NA	NA	NA	NA	NA	NO	NA	NA	NA	0	0	NA	2.31428571428571	2.28571428571429	2.3	2.3	0.0124223602484435	1
T473	473	1	If	2	NA	0	1	0	1	10	2	NA	F	2	1	NA	28	1	NA	24.6569074514399	0.150515730989377	21.828160863794	0.00895062888415384	0.046	0.00394	NA	NA	NA	NA	NA	OUT	Mesure_aile	0.046	YES	NA	NA	NA	OUT	OUT	-1.33721087191985	NA	NA	NA	NA	NA	1
T474	474	1	If	2	NA	0	1	0	1	10	2	NA	F	2	1	NA	28	1	NA	31.1062672979282	0.498655467835698	21.550774030996	0.0158003232261253	0.000427	0.000126	NA	NA	NA	NA	0	IN	NA	0.000427	YES	NA	NA	NA	IN	IN	-3.36621351493607	2.4	2.37142857142857	2.38571428571429	2.38571428571429	0.0119760479041921	1
T476	476	1	C	1	NA	0	1	0	1	10	2	NA	F	2	1	NA	31	2	NA	NA	NA	NA	NA	NA	NA	NA	NA	NA	NA	NA	NA	NA	NA	NO	NA	NA	NA	0	0	NA	2.42857142857143	NA	NA	2.42857142857143	NA	1
T477	477	1	If	2	NA	0	1	0	1	10	2	NA	F	2	1	NA	31	2	NA	28.2712992924561	0.53876752833624	21.5382509380822	0.182703872576644	0.00322	0.00105	NA	NA	NA	NA	NA	IN	NA	0.00322	YES	NA	NA	NA	IN	IN	-2.49169725077776	2.28571428571429	2.25714285714286	2.27142857142857	2.27142857142857	0.012578616352202	1
T478	478	1	If	2	NA	0	1	0	1	10	2	NA	F	2	1	NA	31	2	NA	27.3969821817409	0.406048775837162	21.0859639632967	0.0471451930338023	0.00418	0.000998	NA	NA	NA	NA	NA	IN	NA	0.00418	YES	NA	NA	NA	IN	IN	-2.37847943218937	2.22857142857143	NA	NA	2.22857142857143	NA	1
T479	479	1	If	2	NA	0	1	0	1	10	2	NA	F	2	1	NA	31	2	NA	29.9867214539776	0.851734799349061	20.9905422827073	0.0404354433805427	0.000675	0.000328	NA	NA	NA	NA	0	IN	NA	0.000675	YES	NA	NA	NA	IN	IN	-3.16856857900574	2.28571428571429	2.31428571428571	2.3	2.3	0.0124223602484435	1
T490	490	1	If	2	NA	0	1	0	1	10	2	NA	F	2	1	NA	31	2	NA	23.7021567091833	0.0112607366283133	26.0112604428069	0.022718124731451	1.344	0.0194	NA	NA	NA	NA	NA	IN	NA	1.344	NO	over25	NA	NA	IN	OUT	0.12840033991158	2.34285714285714	2.34285714285714	2.34285714285714	2.34285714285714	0	1
T491	491	1	If	2	NA	0	1	0	1	10	2	NA	F	2	1	NA	31	2	NA	26.4367520505291	0.261345054602854	21.0470444382793	0.0646246432837483	0.00821	0.00124	NA	NA	NA	NA	NA	IN	NA	0.00821	YES	NA	NA	NA	IN	IN	-2.08548152063568	2.42857142857143	2.42857142857143	2.42857142857143	2.42857142857143	0	1
T499	499	1	If	2	NA	0	1	0	1	10	2	NA	F	2	1	NA	31	2	NA	30.5087214	0.86904906	26.3911584	0.054685	0.0249	0.0174	NA	NA	NA	NA	0	IN	NA	0.0249	NO	over25	NA	NA	IN	OUT	-1.60374283802951	2.28571428571429	NA	NA	2.28571428571429	NA	1
T500	500	1	If	2	NA	0	1	0	1	10	2	NA	F	2	1	NA	31	2	NA	29.2655326837758	0.474706673543359	21.5009772886603	0.0748656860558201	0.00156	0.000456	NA	NA	NA	NA	NA	IN	NA	0.00156	YES	NA	NA	NA	IN	IN	-2.80595350504009	2.28571428571429	2.28571428571429	2.28571428571429	2.28571428571429	0	1
T501	501	1	If	2	NA	0	1	0	1	10	2	NA	F	2	1	NA	31	2	NA	26.2179864	0.09667056	21.8141104	0.02363136	0.0248	0.00146	NA	NA	NA	NA	NA	IN	NA	0.0248	YES	NA	NA	NA	IN	IN	-1.60549027119011	2.17142857142857	NA	NA	2.17142857142857	NA	1
T502	502	1	If	2	NA	0	1	0	1	10	2	NA	F	2	1	NA	31	2	NA	24.1821578642197	0.0437267120425857	21.6582034915303	0.0310818060430717	0.0474	0.00146	NA	NA	NA	NA	NA	IN	NA	0.0474	YES	NA	NA	NA	IN	IN	-1.32419128626122	2.25714285714286	2.22857142857143	2.24285714285714	2.24285714285714	0.0127388535031853	1
T503	503	1	If	2	NA	0	1	0	1	10	2	NA	F	2	1	NA	31	2	NA	27.9504645675781	0.0854348245468375	26.8395169285547	0.224517154309301	0.1082	0.0151	NA	NA	NA	NA	NA	IN	NA	0.1082	NO	over25	NA	NA	IN	OUT	-0.965759433645775	2.28571428571429	2.37142857142857	2.32857142857143	2.32857142857143	0.0368098159509178	1
T504	504	1	If	2	NA	0	1	0	1	10	2	NA	F	2	1	NA	31	2	NA	27.9817670521746	0.0292286038485614	21.7301704032991	0.0754006836618303	0.00448	0.00021	NA	NA	NA	NA	NA	IN	NA	0.00448	YES	NA	NA	NA	IN	IN	-2.34840074631026	2.25714285714286	2.25714285714286	2.25714285714286	2.25714285714286	0	1
T505	505	1	If	2	NA	0	1	0	1	10	2	NA	F	2	1	NA	31	2	NA	25.0983687372904	0.137883252138484	21.3728640431499	0.0945244863439197	0.0208	0.002	NA	NA	NA	NA	NA	IN	NA	0.0208	YES	NA	NA	NA	IN	IN	-1.68186745486922	2.25714285714286	2.25714285714286	2.25714285714286	2.25714285714286	0	1
T506	506	1	If	2	NA	0	1	0	1	10	2	NA	F	2	1	NA	31	2	NA	30.3455726785185	0.705988540082789	21.7673379866898	0.027144481160826	0.000711	0.000353	NA	NA	NA	NA	0	IN	NA	0.000711	YES	NA	NA	NA	IN	IN	-3.14611022996949	2.4	NA	NA	2.4	NA	1
T512	512	1	C	1	NA	0	1	0	1	10	2	NA	F	2	1	NA	31	2	NA	NA	NA	NA	NA	NA	NA	NA	NA	NA	NA	NA	NA	NA	NA	NO	NA	NA	NA	0	0	NA	2.28571428571429	NA	NA	2.28571428571429	NA	1
T518	518	1	C	1	NA	0	1	0	1	11	2	NA	F	2	1	NA	28	1	NA	NA	NA	NA	NA	NA	NA	NA	NA	NA	NA	NA	IN	NA	NA	NO	NA	NA	NA	IN	IN	NA	2.37142857142857	2.34285714285714	2.35714285714286	2.35714285714286	0.0121212121212128	1
T521	521	1	C	1	NA	0	1	0	1	11	2	NA	F	2	1	NA	31	2	NA	NA	NA	NA	NA	NA	NA	NA	NA	NA	NA	NA	NA	NA	NA	NO	NA	NA	NA	0	0	NA	2.28571428571429	NA	NA	2.28571428571429	NA	1
T522	522	1	C	1	NA	0	1	0	1	11	2	NA	F	2	1	NA	31	2	NA	NA	NA	NA	NA	NA	NA	NA	NA	NA	NA	NA	NA	NA	NA	NO	NA	NA	NA	0	0	NA	2.2	NA	NA	2.2	NA	1
T523	523	1	If	2	NA	0	1	0	1	11	2	NA	F	2	1	NA	31	2	NA	21.8908743431476	0.023622706320068	21.5736389663928	0.055122834971913	0.2474	0.00843	NA	NA	NA	NA	NA	IN	NA	0.2474	YES	NA	NA	NA	IN	IN	-0.606594485480697	2.11428571428571	NA	NA	2.11428571428571	NA	1
T524	524	1	If	2	NA	0	1	0	1	11	2	NA	F	2	1	NA	31	2	NA	25.8805510501648	0.0592554233559639	21.2857123654876	0.0377915140166329	0.014	0.000564	NA	NA	NA	NA	NA	IN	NA	0.014	YES	NA	NA	NA	IN	IN	-1.85376914176563	2.25714285714286	NA	NA	2.25714285714286	NA	1
T525	525	1	If	2	NA	0	1	1	2	11	2	DN	NA	NA	2	NA	31	2	NA	NA	NA	NA	NA	NA	NA	NA	NA	NA	NA	NA	OUT	Dead_nymphe	NA	NO	NA	NA	NA	OUT	OUT	NA	NA	NA	NA	NA	NA	NA
T526	526	1	If	2	NA	0	1	0	1	11	2	NA	F	2	1	NA	31	2	NA	28.9930675984088	0.271801606110095	21.5483838030079	0.0141400931293729	0.00198	0.000346	NA	NA	NA	NA	NA	IN	NA	0.00198	YES	NA	NA	NA	IN	IN	-2.70260830349647	2.34285714285714	NA	NA	2.34285714285714	NA	1
T531	531	1	If	2	NA	0	1	0	1	12	2	NA	F	2	1	NA	31	2	NA	24.7492676007131	0.0268812292785601	22.4357061997989	0.128166117464395	0.0644	0.00471	NA	NA	NA	NA	NA	IN	NA	0.0644	YES	NA	NA	NA	IN	IN	-1.19109177783965	2.28571428571429	NA	NA	2.28571428571429	NA	1
T532	532	1	If	2	NA	0	1	0	1	12	2	NA	F	2	1	NA	31	2	NA	29.1140320563503	0.767973725960926	22.059984932392	0.0509056547650719	0.00221	0.00096	NA	NA	NA	NA	NA	IN	NA	0.00221	YES	NA	NA	NA	IN	IN	-2.65495677268529	1.88571428571429	1.88571428571429	1.88571428571429	1.88571428571429	0	1
T533	533	1	If	2	NA	0	1	0	1	12	2	NA	F	2	1	NA	31	2	NA	28.4828703494928	0.615073740179828	21.507334936779	0.0285448749773714	0.00272	0.00105	NA	NA	NA	NA	NA	IN	NA	0.00272	YES	NA	NA	NA	IN	IN	-2.56490212184415	2.2	NA	NA	2.2	NA	1
T535	535	1	If	2	NA	0	1	0	1	12	2	NA	M	1	1	NA	31	2	NA	23.8604692548238	0.0729825907388323	23.693419567246	0.0507048411963379	0.2234	0.0114	NA	NA	NA	NA	NA	IN	NA	0.2234	YES	NA	NA	NA	IN	IN	-0.650910386835781	1.85714285714286	NA	NA	1.85714285714286	NA	0
T539	539	2	C	1	NA	0	1	0	1	6	2	NA	M	1	1	NA	28	1	NA	NA	NA	NA	NA	NA	NA	NA	NA	NA	NA	NA	NA	NA	NA	NO	NA	NA	NA	0	0	NA	1.77142857142857	NA	NA	1.77142857142857	NA	0
T540	540	2	C	1	NA	0	1	0	1	6	2	NA	M	1	1	NA	28	1	NA	NA	NA	NA	NA	NA	NA	NA	NA	NA	NA	NA	NA	NA	NA	NO	NA	NA	NA	0	0	NA	1.85714285714286	NA	NA	1.85714285714286	NA	0
T541	541	2	C	1	NA	0	1	0	1	7	2	NA	M	1	1	NA	28	1	NA	NA	NA	NA	NA	NA	NA	NA	NA	NA	NA	NA	NA	NA	NA	NO	NA	NA	NA	0	0	NA	1.94285714285714	1.94285714285714	1.94285714285714	1.94285714285714	0	0
T542	542	2	C	1	NA	0	1	0	1	7	2	NA	M	1	1	NA	28	1	NA	NA	NA	NA	NA	NA	NA	NA	NA	NA	NA	NA	NA	NA	NA	NO	NA	NA	NA	0	0	NA	1.85714285714286	NA	NA	1.85714285714286	NA	0
T543	543	2	C	1	NA	0	1	0	1	7	2	NA	M	1	1	NA	28	1	NA	NA	NA	NA	NA	NA	NA	NA	NA	NA	NA	NA	NA	NA	NA	NO	NA	NA	NA	0	0	NA	1.94285714285714	NA	NA	1.94285714285714	NA	0
T544	544	2	C	1	NA	0	1	0	1	7	2	NA	M	1	1	NA	28	1	NA	NA	NA	NA	NA	NA	NA	NA	NA	NA	NA	NA	NA	NA	NA	NO	NA	NA	NA	0	0	NA	1.94285714285714	1.91428571428571	1.92857142857143	1.92857142857143	0.0148148148148156	0
T545	545	2	C	1	NA	0	1	0	1	7	2	NA	M	1	1	NA	28	1	NA	NA	NA	NA	NA	NA	NA	NA	NA	NA	NA	NA	NA	NA	NA	NO	NA	NA	NA	0	0	NA	1.77142857142857	1.74285714285714	1.75714285714286	1.75714285714286	0.0162601626016268	0
T546	546	2	C	1	NA	0	1	0	1	7	2	NA	M	1	1	NA	28	1	NA	NA	NA	NA	NA	NA	NA	NA	NA	NA	NA	NA	NA	NA	NA	NO	NA	NA	NA	0	0	NA	1.8	1.85714285714286	1.82857142857143	1.82857142857143	0.0312500000000016	0
T547	547	2	C	1	NA	0	1	0	1	7	2	NA	M	1	1	NA	28	1	NA	NA	NA	NA	NA	NA	NA	NA	NA	NA	NA	NA	NA	NA	NA	NO	NA	NA	NA	0	0	NA	1.85714285714286	NA	NA	1.85714285714286	NA	0
T548	548	2	C	1	NA	0	1	0	1	7	2	NA	M	1	1	NA	28	1	NA	NA	NA	NA	NA	NA	NA	NA	NA	NA	NA	NA	NA	NA	NA	NO	NA	NA	NA	0	0	NA	2	NA	NA	2	NA	0
T549	549	2	C	1	NA	0	1	0	1	7	2	NA	M	1	1	NA	28	1	NA	NA	NA	NA	NA	NA	NA	NA	NA	NA	NA	NA	OUT	Mesure_aile	NA	NO	NA	NA	NA	OUT	OUT	NA	NA	NA	NA	NA	NA	0
T550	550	2	C	1	NA	0	1	0	1	7	2	NA	M	1	1	NA	28	1	NA	NA	NA	NA	NA	NA	NA	NA	NA	NA	NA	NA	NA	NA	NA	NO	NA	NA	NA	0	0	NA	1.88571428571429	NA	NA	1.88571428571429	NA	0
T551	551	2	C	1	NA	0	1	0	1	7	2	NA	M	1	1	NA	28	1	NA	NA	NA	NA	NA	NA	NA	NA	NA	NA	NA	NA	NA	NA	NA	NO	NA	NA	NA	0	0	NA	1.91428571428571	NA	NA	1.91428571428571	NA	0
T552	552	2	C	1	NA	0	1	0	1	7	2	NA	M	1	1	NA	28	1	NA	NA	NA	NA	NA	NA	NA	NA	NA	NA	NA	NA	NA	NA	NA	NO	NA	NA	NA	0	0	NA	1.88571428571429	NA	NA	1.88571428571429	NA	0
T553	553	2	C	1	NA	0	1	0	1	7	2	NA	M	1	1	NA	28	1	NA	NA	NA	NA	NA	NA	NA	NA	NA	NA	NA	NA	NA	NA	NA	NO	NA	NA	NA	0	0	NA	1.97142857142857	NA	NA	1.97142857142857	NA	0
T554	554	2	C	1	NA	0	1	0	1	7	2	NA	M	1	1	NA	28	1	NA	NA	NA	NA	NA	NA	NA	NA	NA	NA	NA	NA	NA	NA	NA	NO	NA	NA	NA	0	0	NA	2.14285714285714	2.14285714285714	2.14285714285714	2.14285714285714	0	0
T555	555	2	C	1	NA	0	1	0	1	7	2	NA	M	1	1	NA	28	1	NA	NA	NA	NA	NA	NA	NA	NA	NA	NA	NA	NA	NA	NA	NA	NO	NA	NA	NA	0	0	NA	2	NA	NA	2	NA	0
T556	556	2	C	1	NA	0	1	0	1	7	2	NA	M	1	1	NA	28	1	NA	NA	NA	NA	NA	NA	NA	NA	NA	NA	NA	NA	NA	NA	NA	NO	NA	NA	NA	0	0	NA	1.88571428571429	1.94285714285714	1.91428571428571	1.91428571428571	0.0298507462686531	0
T557	557	2	C	1	NA	0	1	0	1	7	2	NA	M	1	1	NA	28	1	NA	NA	NA	NA	NA	NA	NA	NA	NA	NA	NA	NA	NA	NA	NA	NO	NA	NA	NA	0	0	NA	1.85714285714286	1.88571428571429	1.87142857142857	1.87142857142857	0.0152671755725198	0
T558	558	2	C	1	NA	0	1	0	1	7	2	NA	M	1	1	NA	28	1	NA	NA	NA	NA	NA	NA	NA	NA	NA	NA	NA	NA	NA	NA	NA	NO	NA	NA	NA	0	0	NA	1.94285714285714	1.97142857142857	1.95714285714286	1.95714285714286	0.0145985401459861	0
T559	559	2	C	1	NA	0	1	0	1	7	2	NA	M	1	1	NA	28	1	NA	NA	NA	NA	NA	NA	NA	NA	NA	NA	NA	NA	NA	NA	NA	NO	NA	NA	NA	0	0	NA	1.94285714285714	1.94285714285714	1.94285714285714	1.94285714285714	0	0
T560	560	2	C	1	NA	0	1	0	1	7	2	NA	F	2	1	NA	28	1	NA	NA	NA	NA	NA	NA	NA	NA	NA	NA	NA	NA	NA	NA	NA	NO	NA	NA	NA	0	0	NA	2	1.97142857142857	1.98571428571429	1.98571428571429	0.0143884892086338	1
T561	561	2	C	1	NA	0	1	1	2	7	2	DN	NA	NA	2	NA	28	1	NA	NA	NA	NA	NA	NA	NA	NA	NA	NA	NA	NA	OUT	Dead_nymphe	NA	NO	NA	NA	NA	OUT	OUT	NA	NA	NA	NA	NA	NA	NA
T562	562	2	C	1	NA	0	1	0	1	7	2	NA	F	2	1	NA	28	1	NA	NA	NA	NA	NA	NA	NA	NA	NA	NA	NA	NA	NA	NA	NA	NO	NA	NA	NA	0	0	NA	2.08571428571429	2.08571428571429	2.08571428571429	2.08571428571429	0	1
T563	563	2	C	1	NA	0	1	0	1	7	2	NA	M	1	1	NA	28	1	NA	NA	NA	NA	NA	NA	NA	NA	NA	NA	NA	NA	NA	NA	NA	NO	NA	NA	NA	0	0	NA	1.85714285714286	1.82857142857143	1.84285714285714	1.84285714285714	0.0155038759689931	0
T564	564	2	C	1	NA	0	1	0	1	7	2	NA	M	1	1	NA	28	1	NA	NA	NA	NA	NA	NA	NA	NA	NA	NA	NA	NA	NA	NA	NA	NO	NA	NA	NA	0	0	NA	1.88571428571429	NA	NA	1.88571428571429	NA	0
T565	565	2	C	1	NA	0	1	0	1	7	2	NA	M	1	1	NA	28	1	NA	NA	NA	NA	NA	NA	NA	NA	NA	NA	NA	NA	NA	NA	NA	NO	NA	NA	NA	0	0	NA	1.85714285714286	1.85714285714286	1.85714285714286	1.85714285714286	0	0
T566	566	2	C	1	NA	0	1	0	1	7	2	NA	M	1	1	NA	28	1	NA	NA	NA	NA	NA	NA	NA	NA	NA	NA	NA	NA	NA	NA	NA	NO	NA	NA	NA	0	0	NA	1.85714285714286	1.85714285714286	1.85714285714286	1.85714285714286	0	0
T567	567	2	C	1	NA	0	1	0	1	7	2	NA	M	1	1	NA	28	1	NA	NA	NA	NA	NA	NA	NA	NA	NA	NA	NA	NA	NA	NA	NA	NO	NA	NA	NA	0	0	NA	1.94285714285714	1.94285714285714	1.94285714285714	1.94285714285714	0	0
T568	568	2	C	1	NA	0	1	0	1	7	2	NA	F	2	1	NA	28	1	NA	NA	NA	NA	NA	NA	NA	NA	NA	NA	NA	NA	NA	NA	NA	NO	NA	NA	NA	0	0	NA	2.34285714285714	2.37142857142857	2.35714285714286	2.35714285714286	0.0121212121212128	1
T569	569	2	C	1	NA	0	1	0	1	7	2	NA	M	1	1	NA	28	1	NA	NA	NA	NA	NA	NA	NA	NA	NA	NA	NA	NA	NA	NA	NA	NO	NA	NA	NA	0	0	NA	1.82857142857143	1.82857142857143	1.82857142857143	1.82857142857143	0	0
T570	570	2	C	1	NA	0	1	0	1	7	2	NA	M	1	1	NA	28	1	NA	NA	NA	NA	NA	NA	NA	NA	NA	NA	NA	NA	NA	NA	NA	NO	NA	NA	NA	0	0	NA	1.8	1.77142857142857	1.78571428571429	1.78571428571429	0.0160000000000008	0
T571	571	2	C	1	NA	0	1	0	1	7	2	NA	M	1	1	NA	28	1	NA	NA	NA	NA	NA	NA	NA	NA	NA	NA	NA	NA	NA	NA	NA	NO	NA	NA	NA	0	0	NA	1.8	NA	NA	1.8	NA	0
T572	572	2	C	1	NA	0	1	0	1	7	2	NA	M	1	1	NA	28	1	NA	NA	NA	NA	NA	NA	NA	NA	NA	NA	NA	NA	NA	NA	NA	NO	NA	NA	NA	0	0	NA	1.94285714285714	1.94285714285714	1.94285714285714	1.94285714285714	0	0
T573	573	2	C	1	NA	0	1	0	1	7	2	NA	M	1	1	NA	28	1	NA	NA	NA	NA	NA	NA	NA	NA	NA	NA	NA	NA	NA	NA	NA	NO	NA	NA	NA	0	0	NA	1.77142857142857	NA	NA	1.77142857142857	NA	0
T574	574	2	C	1	NA	0	1	0	1	7	2	NA	M	1	1	NA	28	1	NA	NA	NA	NA	NA	NA	NA	NA	NA	NA	NA	NA	NA	NA	NA	NO	NA	NA	NA	0	0	NA	1.82857142857143	1.82857142857143	1.82857142857143	1.82857142857143	0	0
T575	575	2	If	2	NA	0	1	0	1	7	2	NA	M	1	1	NA	28	1	NA	NA	NA	NA	NA	NA	NA	NA	NA	NA	NA	NA	NA	NA	NA	NO	NA	NA	NA	0	0	NA	1.77142857142857	NA	NA	1.77142857142857	NA	0
T576	576	2	If	2	NA	0	1	0	1	7	2	NA	M	1	1	NA	28	1	NA	NA	NA	NA	NA	NA	NA	NA	NA	NA	NA	NA	NA	NA	NA	NO	NA	NA	NA	0	0	NA	1.77142857142857	1.8	1.78571428571429	1.78571428571429	0.0160000000000008	0
T577	577	2	If	2	NA	0	1	0	1	7	2	NA	M	1	1	NA	28	1	NA	17.0006046174766	0.0210052580216063	21.6636288991524	0.0428147100779078	15.88	0.434	NA	NA	NA	NA	NA	IN	NA	15.88	YES	NA	NA	NA	IN	IN	1.20085058875141	1.71428571428571	NA	NA	1.71428571428571	NA	0
T578	578	2	If	2	NA	0	1	0	1	7	2	NA	M	1	1	NA	28	1	NA	32.1382609020775	0.249685627600631	21.5554840739929	0.0573265093929477	0.000166	2.62e-05	NA	NA	NA	NA	0	IN	NA	0.000166	YES	NA	NA	NA	IN	IN	-3.77130456505316	1.65714285714286	1.62857142857143	1.64285714285714	1.64285714285714	0.017391304347827	0
T579	579	2	If	2	NA	0	1	0	1	7	2	NA	M	1	1	NA	28	1	NA	NA	NA	NA	NA	NA	NA	NA	NA	NA	NA	NA	NA	NA	NA	NO	NA	NA	NA	0	0	NA	1.82857142857143	NA	NA	1.82857142857143	NA	0
T580	580	2	If	2	NA	0	1	0	1	7	2	NA	M	1	1	NA	28	1	NA	NA	NA	NA	NA	NA	NA	NA	NA	NA	NA	NA	NA	NA	NA	NO	NA	NA	NA	0	0	NA	1.74285714285714	1.74285714285714	1.74285714285714	1.74285714285714	0	0
T581	581	2	If	2	NA	0	1	0	1	7	2	NA	M	1	1	NA	28	1	NA	NA	NA	NA	NA	NA	NA	NA	NA	NA	NA	NA	NA	NA	NA	NO	NA	NA	NA	0	0	NA	1.71428571428571	1.74285714285714	1.72857142857143	1.72857142857143	0.0165289256198355	0
T582	582	2	If	2	NA	0	1	0	1	7	2	NA	M	1	1	NA	28	1	NA	31.5148250423326	0.904024502912811	21.9153274743652	0.039607625696711	0.00108	0.000601	NA	NA	NA	NA	0	IN	NA	0.00108	YES	NA	NA	NA	IN	IN	-2.9652452434019	1.82857142857143	1.82857142857143	1.82857142857143	1.82857142857143	0	0
T583	583	2	If	2	NA	0	1	0	1	7	2	NA	M	1	1	NA	28	1	NA	NA	NA	NA	NA	NA	NA	NA	NA	NA	NA	NA	NA	NA	NA	NO	NA	NA	NA	0	0	NA	1.74285714285714	NA	NA	1.74285714285714	NA	0
T584	584	2	If	2	NA	0	1	0	1	7	2	NA	M	1	1	NA	28	1	NA	NA	NA	NA	NA	NA	NA	NA	NA	NA	NA	NA	NA	NA	NA	NO	NA	NA	NA	0	0	NA	1.85714285714286	1.88571428571429	1.87142857142857	1.87142857142857	0.0152671755725198	0
T585	585	2	If	2	NA	0	1	0	1	7	2	NA	M	1	1	NA	28	1	NA	NA	NA	NA	NA	NA	NA	NA	NA	NA	NA	NA	NA	NA	NA	NO	NA	NA	NA	0	0	NA	1.74285714285714	NA	NA	1.74285714285714	NA	0
T586	586	2	If	2	NA	0	1	0	1	7	2	NA	M	1	1	NA	28	1	NA	NA	NA	NA	NA	NA	NA	NA	NA	NA	NA	NA	NA	NA	NA	NO	NA	NA	NA	0	0	NA	1.85714285714286	NA	NA	1.85714285714286	NA	0
T587	587	2	If	2	NA	0	1	0	1	7	2	NA	M	1	1	NA	28	1	NA	30.9823655700922	0.496572753037217	21.5425968872501	0.0290826987576899	0.000444	0.000132	NA	NA	NA	NA	0	IN	NA	0.000444	YES	NA	NA	NA	IN	IN	-3.34938653820561	1.74285714285714	1.68571428571429	1.71428571428571	1.71428571428571	0.0333333333333293	0
T588	588	2	If	2	NA	0	1	0	1	7	2	NA	M	1	1	NA	28	1	NA	32.1413299464682	0.601263838606188	21.6625858075989	0.0150282962431094	0.000574	0.000263	NA	NA	NA	NA	0	IN	NA	0.000574	YES	NA	NA	NA	IN	IN	-3.23858715836384	1.82857142857143	1.85714285714286	1.84285714285714	1.84285714285714	0.0155038759689931	0
T589	589	2	If	2	NA	0	1	0	1	7	2	NA	M	1	1	NA	28	1	NA	NA	NA	NA	NA	NA	NA	NA	NA	NA	NA	NA	NA	NA	NA	NO	NA	NA	NA	0	0	NA	1.82857142857143	1.8	1.81428571428571	1.81428571428571	0.0157480314960638	0
T590	590	2	If	2	NA	0	1	0	1	7	2	NA	M	1	1	NA	28	1	NA	NA	NA	NA	NA	NA	NA	NA	NA	NA	NA	NA	NA	NA	NA	NO	NA	NA	NA	0	0	NA	1.74285714285714	NA	NA	1.74285714285714	NA	0
T591	591	2	If	2	NA	0	1	0	1	7	2	NA	M	1	1	NA	28	1	NA	NA	NA	NA	NA	NA	NA	NA	NA	NA	NA	NA	NA	NA	NA	NO	NA	NA	NA	0	0	NA	1.74285714285714	NA	NA	1.74285714285714	NA	0
T592	592	2	If	2	NA	0	1	0	1	7	2	NA	M	1	1	NA	28	1	NA	NA	NA	NA	NA	NA	NA	NA	NA	NA	NA	NA	NA	NA	NA	NO	NA	NA	NA	0	0	NA	1.71428571428571	1.71428571428571	1.71428571428571	1.71428571428571	0	0
T593	593	2	If	2	NA	0	1	0	1	7	2	NA	M	1	1	NA	28	1	NA	NA	NA	NA	NA	NA	NA	NA	NA	NA	NA	NA	NA	NA	NA	NO	NA	NA	NA	0	0	NA	1.65714285714286	NA	NA	1.65714285714286	NA	0
T594	594	2	If	2	NA	0	1	0	1	7	2	NA	M	1	1	NA	28	1	NA	NA	NA	NA	NA	NA	NA	NA	NA	NA	NA	NA	NA	NA	NA	NO	NA	NA	NA	0	0	NA	1.62857142857143	NA	NA	1.62857142857143	NA	0
T595	595	2	If	2	NA	0	1	0	1	7	2	NA	M	1	1	NA	28	1	NA	30.8289772375262	0.624582586583528	21.4958238328861	0.0755211252776531	0.000481	0.000225	NA	NA	NA	NA	0	IN	NA	0.000481	YES	NA	NA	NA	IN	IN	-3.31487207995956	1.85714285714286	NA	NA	1.85714285714286	NA	0
T596	596	2	If	2	NA	0	1	0	1	7	2	NA	M	1	1	NA	28	1	NA	NA	NA	NA	NA	NA	NA	NA	NA	NA	NA	NA	NA	NA	NA	NO	NA	NA	NA	0	0	NA	1.77142857142857	NA	NA	1.77142857142857	NA	0
T597	597	2	If	2	NA	0	1	0	1	7	2	NA	M	1	1	NA	28	1	NA	25.8606423943646	0.142469951645534	21.9325373921068	0.0361021931886679	0.0581	0.00486	NA	NA	NA	NA	NA	IN	NA	0.0581	YES	NA	NA	NA	IN	IN	-1.23579908886376	1.85714285714286	NA	NA	1.85714285714286	NA	0
T598	598	2	If	2	NA	0	1	0	1	7	2	NA	M	1	1	NA	28	1	NA	NA	NA	NA	NA	NA	NA	NA	NA	NA	NA	NA	NA	NA	NA	NO	NA	NA	NA	0	0	NA	1.74285714285714	1.8	1.77142857142857	1.77142857142857	0.0322580645161307	0
T599	599	2	If	2	NA	0	1	0	1	7	2	NA	F	2	1	NA	28	1	NA	NA	NA	NA	NA	NA	NA	NA	NA	NA	NA	NA	NA	NA	NA	NO	NA	NA	NA	0	0	NA	1.85714285714286	1.82857142857143	1.84285714285714	1.84285714285714	0.0155038759689931	1
T600	600	2	If	2	NA	0	1	0	1	7	2	NA	M	1	1	NA	28	1	NA	NA	NA	NA	NA	NA	NA	NA	NA	NA	NA	NA	NA	NA	NA	NO	NA	NA	NA	0	0	NA	1.74285714285714	1.74285714285714	1.74285714285714	1.74285714285714	0	0
T601	601	2	If	2	NA	0	1	0	1	7	2	NA	M	1	1	NA	28	1	NA	35.4244615570731	3.41886734871549	21.7454624837815	0.0292864900249585	4.9e-05	0.00035	NA	only_1	NA	NA	0	IN	NA	4.9e-05	YES	NA	NA	NA	IN	IN	-4.28137377034463	1.85714285714286	NA	NA	1.85714285714286	NA	0
T602	602	2	If	2	NA	0	1	0	1	7	2	NA	M	1	1	NA	28	1	NA	NA	NA	NA	NA	NA	NA	NA	NA	NA	NA	NA	NA	NA	NA	NO	NA	NA	NA	0	0	NA	1.74285714285714	1.74285714285714	1.74285714285714	1.74285714285714	0	0
T603	603	2	If	2	NA	0	1	0	1	7	2	NA	M	1	1	NA	28	1	NA	34.9877487878603	1.8040510146227	22.3954018294192	0.104024173912974	0.000106	0.000239	NA	only_1	NA	NA	0	IN	NA	0.000106	YES	NA	NA	NA	IN	IN	-3.96132024088415	1.68571428571429	1.71428571428571	1.7	1.7	0.0168067226890706	0
T604	604	2	If	2	NA	0	1	0	1	7	2	NA	M	1	1	NA	28	1	NA	32.9809011572175	4.36559614014441	22.016937982873	0.102551262858401	0.000386	0.00196	NA	NA	NA	NA	0	IN	NA	0.000386	YES	NA	NA	NA	IN	IN	-3.4096988629355	1.71428571428571	1.77142857142857	1.74285714285714	1.74285714285714	0.0327868852459034	0
T605	605	2	If	2	NA	0	1	0	1	7	2	NA	M	1	1	NA	28	1	NA	28.4289421575971	0.267592819104292	21.9959516009168	0.0287248149689669	0.0105	0.00181	NA	NA	NA	NA	NA	IN	NA	0.0105	YES	NA	NA	NA	IN	IN	-1.97867360959763	1.68571428571429	NA	NA	1.68571428571429	NA	0
T606	606	2	If	2	NA	0	1	0	1	7	2	NA	M	1	1	NA	28	1	NA	NA	NA	NA	NA	NA	NA	NA	NA	NA	NA	NA	NA	NA	NA	NO	NA	NA	NA	0	0	NA	1.6	1.54285714285714	1.57142857142857	1.57142857142857	0.0363636363636382	0
T607	607	2	If	2	NA	0	1	0	1	7	2	NA	M	1	1	NA	28	1	NA	32.5748482494581	0.302719015465186	22.4973779735307	0.0425133219706487	0.000718	0.000145	NA	NA	NA	NA	0	IN	NA	0.000718	YES	NA	NA	NA	IN	IN	-3.141875036409	1.68571428571429	NA	NA	1.68571428571429	NA	0
T608	608	2	If	2	NA	0	1	0	1	7	2	NA	M	1	1	NA	28	1	NA	31.1452474940715	1.09910818307087	21.5883629912642	0.0440723441934795	0.00114	0.00109	NA	NA	NA	NA	0	IN	NA	0.00114	YES	NA	NA	NA	IN	IN	-2.94183409863841	1.88571428571429	1.82857142857143	1.85714285714286	1.85714285714286	0.0307692307692322	0
T609	609	2	If	2	NA	0	1	0	1	7	2	NA	M	1	1	NA	28	1	NA	NA	NA	NA	NA	NA	NA	NA	NA	NA	NA	NA	NA	NA	NA	NO	NA	NA	NA	0	0	NA	1.71428571428571	NA	NA	1.71428571428571	NA	0
T610	610	2	If	2	NA	0	1	0	1	7	2	NA	M	1	1	NA	28	1	NA	31.9243036183828	1.06805343593183	21.4746205827056	0.0345287026312892	0.000597	0.000572	NA	NA	NA	NA	0	IN	NA	0.000597	YES	NA	NA	NA	IN	IN	-3.22162080484363	1.65714285714286	1.68571428571429	1.67142857142857	1.67142857142857	0.017094017094018	0
T611	611	2	If	2	NA	0	1	0	1	7	2	NA	M	1	1	NA	28	1	NA	29.3496534726515	0.58952278353195	21.5170212105967	0.0462364620536395	0.00142	0.000576	NA	NA	NA	NA	NA	IN	NA	0.00142	YES	NA	NA	NA	IN	IN	-2.84669897368769	1.77142857142857	1.77142857142857	1.77142857142857	1.77142857142857	0	0
T612	612	2	C	1	NA	0	1	0	1	8	2	NA	M	1	1	NA	28	1	NA	NA	NA	NA	NA	NA	NA	NA	NA	NA	NA	NA	NA	NA	NA	NO	NA	NA	NA	0	0	NA	1.77142857142857	NA	NA	1.77142857142857	NA	0
T613	613	2	C	1	NA	0	1	0	1	8	2	NA	F	2	1	NA	28	1	NA	NA	NA	NA	NA	NA	NA	NA	NA	NA	NA	NA	NA	NA	NA	NO	NA	NA	NA	0	0	NA	2.31428571428571	NA	NA	2.31428571428571	NA	1
T614	614	2	C	1	NA	0	1	0	1	8	2	NA	F	2	1	NA	28	1	NA	NA	NA	NA	NA	NA	NA	NA	NA	NA	NA	NA	NA	NA	NA	NO	NA	NA	NA	0	0	NA	2.34285714285714	NA	NA	2.34285714285714	NA	1
T615	615	2	C	1	NA	0	1	1	2	8	2	DN	NA	NA	2	NA	28	1	NA	NA	NA	NA	NA	NA	NA	NA	NA	NA	NA	NA	OUT	Dead_nymphe	NA	NO	NA	NA	NA	OUT	OUT	NA	NA	NA	NA	NA	NA	NA
T616	616	2	C	1	NA	0	1	0	1	8	2	NA	M	1	1	NA	28	1	NA	NA	NA	NA	NA	NA	NA	NA	NA	NA	NA	NA	NA	NA	NA	NO	NA	NA	NA	0	0	NA	1.97142857142857	NA	NA	1.97142857142857	NA	0
T617	617	2	C	1	NA	0	1	0	1	8	2	NA	M	1	1	NA	28	1	NA	NA	NA	NA	NA	NA	NA	NA	NA	NA	NA	NA	NA	NA	NA	NO	NA	NA	NA	0	0	NA	1.85714285714286	1.88571428571429	1.87142857142857	1.87142857142857	0.0152671755725198	0
T618	618	2	C	1	NA	0	1	0	1	8	2	NA	M	1	1	NA	28	1	NA	NA	NA	NA	NA	NA	NA	NA	NA	NA	NA	NA	NA	NA	NA	NO	NA	NA	NA	0	0	NA	1.82857142857143	1.82857142857143	1.82857142857143	1.82857142857143	0	0
T619	619	2	C	1	NA	0	1	0	1	8	2	NA	M	1	1	NA	28	1	NA	NA	NA	NA	NA	NA	NA	NA	NA	NA	NA	NA	NA	NA	NA	NO	NA	NA	NA	0	0	NA	1.94285714285714	1.97142857142857	1.95714285714286	1.95714285714286	0.0145985401459861	0
T620	620	2	C	1	NA	0	1	0	1	8	2	NA	F	2	1	NA	28	1	NA	NA	NA	NA	NA	NA	NA	NA	NA	NA	NA	NA	NA	NA	NA	NO	NA	NA	NA	0	0	NA	2.6	2.57142857142857	2.58571428571429	2.58571428571429	0.0110497237569067	1
T621	621	2	C	1	NA	0	1	0	1	8	2	NA	F	2	1	NA	28	1	NA	NA	NA	NA	NA	NA	NA	NA	NA	NA	NA	NA	OUT	Mesure_aile	NA	NO	NA	NA	NA	OUT	OUT	NA	NA	NA	NA	NA	NA	1
T622	622	2	C	1	NA	0	1	0	1	8	2	NA	F	2	1	NA	28	1	NA	NA	NA	NA	NA	NA	NA	NA	NA	NA	NA	NA	NA	NA	NA	NO	NA	NA	NA	0	0	NA	2.42857142857143	2.42857142857143	2.42857142857143	2.42857142857143	0	1
T623	623	2	C	1	NA	0	1	0	1	8	2	NA	M	1	1	NA	28	1	NA	NA	NA	NA	NA	NA	NA	NA	NA	NA	NA	NA	NA	NA	NA	NO	NA	NA	NA	0	0	NA	1.8	NA	NA	1.8	NA	0
T624	624	2	C	1	NA	0	1	0	1	8	2	NA	F	2	1	NA	28	1	NA	NA	NA	NA	NA	NA	NA	NA	NA	NA	NA	NA	NA	NA	NA	NO	NA	NA	NA	0	0	NA	2.4	2.37142857142857	2.38571428571429	2.38571428571429	0.0119760479041921	1
T625	625	2	C	1	NA	0	1	0	1	8	2	NA	F	2	1	NA	28	1	NA	NA	NA	NA	NA	NA	NA	NA	NA	NA	NA	NA	NA	NA	NA	NO	NA	NA	NA	0	0	NA	2.48571428571429	2.4	2.44285714285714	2.44285714285714	0.0350877192982475	1
T626	626	2	C	1	NA	0	1	0	1	8	2	NA	F	2	1	NA	28	1	NA	NA	NA	NA	NA	NA	NA	NA	NA	NA	NA	NA	OUT	Mesure_aile	NA	NO	NA	NA	NA	OUT	OUT	NA	NA	NA	NA	NA	NA	1
T627	627	2	C	1	NA	0	1	0	1	8	2	NA	F	2	1	NA	28	1	NA	NA	NA	NA	NA	NA	NA	NA	NA	NA	NA	NA	NA	NA	NA	NO	NA	NA	NA	0	0	NA	2.2	NA	NA	2.2	NA	1
T628	628	2	C	1	NA	0	1	0	1	8	2	NA	F	2	1	NA	28	1	NA	NA	NA	NA	NA	NA	NA	NA	NA	NA	NA	NA	NA	NA	NA	NO	NA	NA	NA	0	0	NA	2.28571428571429	2.28571428571429	2.28571428571429	2.28571428571429	0	1
T629	629	2	C	1	NA	0	1	0	1	8	2	NA	F	2	1	NA	28	1	NA	NA	NA	NA	NA	NA	NA	NA	NA	NA	NA	NA	NA	NA	NA	NO	NA	NA	NA	0	0	NA	2.34285714285714	NA	NA	2.34285714285714	NA	1
T630	630	2	C	1	NA	0	1	0	1	8	2	NA	F	2	1	NA	28	1	NA	NA	NA	NA	NA	NA	NA	NA	NA	NA	NA	NA	NA	NA	NA	NO	NA	NA	NA	0	0	NA	2.31428571428571	NA	NA	2.31428571428571	NA	1
T631	631	2	C	1	NA	0	1	0	1	8	2	NA	F	2	1	NA	28	1	NA	NA	NA	NA	NA	NA	NA	NA	NA	NA	NA	NA	OUT	Mesure_aile	NA	NO	NA	NA	NA	OUT	OUT	NA	NA	NA	NA	NA	NA	1
T632	632	2	C	1	NA	0	1	0	1	8	2	NA	F	2	1	NA	28	1	NA	NA	NA	NA	NA	NA	NA	NA	NA	NA	NA	NA	NA	NA	NA	NO	NA	NA	NA	0	0	NA	2.31428571428571	2.28571428571429	2.3	2.3	0.0124223602484435	1
T633	633	2	C	1	NA	0	1	0	1	8	2	NA	F	2	1	NA	28	1	NA	NA	NA	NA	NA	NA	NA	NA	NA	NA	NA	NA	NA	NA	NA	NO	NA	NA	NA	0	0	NA	2.34285714285714	2.37142857142857	2.35714285714286	2.35714285714286	0.0121212121212128	1
T634	634	2	C	1	NA	0	1	0	1	8	2	NA	F	2	1	NA	28	1	NA	NA	NA	NA	NA	NA	NA	NA	NA	NA	NA	NA	NA	NA	NA	NO	NA	NA	NA	0	0	NA	2.28571428571429	NA	NA	2.28571428571429	NA	1
T635	635	2	C	1	NA	0	1	0	1	8	2	NA	M	1	1	NA	28	1	NA	NA	NA	NA	NA	NA	NA	NA	NA	NA	NA	NA	NA	NA	NA	NO	NA	NA	NA	0	0	NA	2	1.97142857142857	1.98571428571429	1.98571428571429	0.0143884892086338	0
T636	636	2	C	1	NA	0	1	0	1	8	2	NA	M	1	1	NA	28	1	NA	NA	NA	NA	NA	NA	NA	NA	NA	NA	NA	NA	NA	NA	NA	NO	NA	NA	NA	0	0	NA	2	1.97142857142857	1.98571428571429	1.98571428571429	0.0143884892086338	0
T637	637	2	C	1	NA	0	1	0	1	8	2	NA	F	2	1	NA	28	1	NA	NA	NA	NA	NA	NA	NA	NA	NA	NA	NA	NA	NA	NA	NA	NO	NA	NA	NA	0	0	NA	2.34285714285714	NA	NA	2.34285714285714	NA	1
T638	638	2	C	1	NA	0	1	0	1	8	2	NA	M	1	1	NA	28	1	NA	NA	NA	NA	NA	NA	NA	NA	NA	NA	NA	NA	NA	NA	NA	NO	NA	NA	NA	0	0	NA	2	2	2	2	0	0
T639	639	2	C	1	NA	0	1	0	1	8	2	NA	M	1	1	NA	28	1	NA	NA	NA	NA	NA	NA	NA	NA	NA	NA	NA	NA	NA	NA	NA	NO	NA	NA	NA	0	0	NA	2	2	2	2	0	0
T640	640	2	C	1	NA	0	1	0	1	8	2	NA	M	1	1	NA	28	1	NA	NA	NA	NA	NA	NA	NA	NA	NA	NA	NA	NA	NA	NA	NA	NO	NA	NA	NA	0	0	NA	2	2	2	2	0	0
T641	641	2	C	1	NA	0	1	0	1	8	2	NA	M	1	1	NA	28	1	NA	NA	NA	NA	NA	NA	NA	NA	NA	NA	NA	NA	NA	NA	NA	NO	NA	NA	NA	0	0	NA	1.97142857142857	NA	NA	1.97142857142857	NA	0
T642	642	2	C	1	NA	0	1	0	1	8	2	NA	M	1	1	NA	28	1	NA	NA	NA	NA	NA	NA	NA	NA	NA	NA	NA	NA	NA	NA	NA	NO	NA	NA	NA	0	0	NA	1.91428571428571	NA	NA	1.91428571428571	NA	0
T643	643	2	C	1	NA	0	1	0	1	8	2	NA	M	1	1	NA	34	3	NA	NA	NA	NA	NA	NA	NA	NA	NA	NA	NA	NA	NA	NA	NA	NO	NA	NA	NA	0	0	NA	1.82857142857143	1.82857142857143	1.82857142857143	1.82857142857143	0	0
T644	644	2	C	1	NA	0	1	0	1	8	2	NA	M	1	1	NA	34	3	NA	NA	NA	NA	NA	NA	NA	NA	NA	NA	NA	NA	NA	NA	NA	NO	NA	NA	NA	0	0	NA	1.85714285714286	NA	NA	1.85714285714286	NA	0
T645	645	2	C	1	NA	0	1	0	1	8	2	NA	M	1	1	NA	34	3	NA	NA	NA	NA	NA	NA	NA	NA	NA	NA	NA	NA	NA	NA	NA	NO	NA	NA	NA	0	0	NA	1.88571428571429	1.88571428571429	1.88571428571429	1.88571428571429	0	0
T646	646	2	If	2	NA	0	1	0	1	8	2	NA	M	1	1	NA	28	1	NA	30.3494934678071	0.19042009548783	25.8758432628671	0.0690400501602138	0.0107	0.00132	NA	NA	NA	NA	0	IN	NA	0.0107	NO	over25	NA	NA	IN	OUT	-1.97048169304033	1.88571428571429	NA	NA	1.88571428571429	NA	0
T647	647	2	If	2	NA	0	1	0	1	8	2	NA	M	1	1	NA	28	1	NA	34.8641038926018	2.56316918398992	27.7657886456864	0.0940049537941528	0.00129	0.00663	NA	NA	NA	NA	0	IN	Actine_sur_27	0.00129	NO	over25	over27	NA	OUT	OUT	-2.8882956854053	1.88571428571429	1.91428571428571	1.9	1.9	0.0150375939849579	0
T648	648	2	If	2	NA	0	1	0	1	8	2	NA	F	2	1	NA	28	1	NA	32.4808807036914	3.58227910883922	22.0819881305006	0.0654338991414129	0.000185	0.000709	NA	NA	NA	NA	0	IN	NA	0.000185	YES	NA	NA	NA	IN	IN	-3.72511508541205	2.28571428571429	2.25714285714286	2.27142857142857	2.27142857142857	0.012578616352202	1
T649	649	2	If	2	NA	0	1	0	1	8	2	NA	M	1	1	NA	28	1	NA	30.0608511951634	0.0599469851937151	27.6034136242017	0.057279923379169	0.0426	0.00209	NA	NA	NA	NA	0	IN	Actine_sur_27	0.0426	NO	over25	over27	NA	OUT	OUT	-1.37055660676126	1.91428571428571	NA	NA	1.91428571428571	NA	0
T650	650	2	If	2	NA	0	1	0	1	8	2	NA	M	1	1	NA	28	1	NA	36.1624115214233	4.74963072003802	22.837807749307	0.0576410994513642	1.83e-05	0.000635	NA	only_1	NA	NA	0	IN	NA	1.83e-05	YES	NA	NA	NA	IN	IN	-4.66524476013033	2	2	2	2	0	0
T651	651	2	If	2	NA	0	1	0	1	8	2	NA	M	1	1	NA	28	1	NA	29.7812402549861	0.0676661460580863	21.845409826859	0.0576362074881854	0.00364	0.000193	NA	NA	NA	NA	NA	IN	NA	0.00364	YES	NA	NA	NA	IN	IN	-2.43850327815483	1.88571428571429	1.97142857142857	1.92857142857143	1.92857142857143	0.0444444444444415	0
T652	652	2	If	2	NA	0	1	0	1	8	2	NA	F	2	1	NA	28	1	NA	NA	NA	NA	NA	NA	NA	NA	NA	NA	NA	NA	NA	NA	NA	NO	NA	NA	NA	0	0	NA	2.2	2.2	2.2	2.2	0	1
T653	653	2	If	2	NA	0	1	0	1	8	2	NA	F	2	1	NA	28	1	NA	34.5699840239316	2.04140438415762	21.4643507451914	0.0454691580138006	7.94e-05	0.000248	NA	only_1	NA	NA	0	IN	NA	7.94e-05	YES	NA	NA	NA	IN	IN	-4.08241572591889	2.14285714285714	2.17142857142857	2.15714285714286	2.15714285714286	0.0132450331125833	1
T654	654	2	If	2	NA	0	1	0	1	8	2	NA	M	1	1	NA	28	1	NA	30.8349465158174	0.763038295581463	21.719604779263	0.0448129036789008	0.00156	0.000907	NA	NA	NA	NA	0	IN	NA	0.00156	YES	NA	NA	NA	IN	IN	-2.80595350504009	1.91428571428571	NA	NA	1.91428571428571	NA	0
T655	655	2	If	2	NA	0	1	0	1	8	2	NA	F	2	1	NA	28	1	NA	NA	NA	NA	NA	NA	NA	NA	NA	NA	NA	NA	NA	NA	NA	NO	NA	NA	NA	0	0	NA	2.2	NA	NA	2.2	NA	1
T656	656	2	If	2	NA	0	1	0	1	8	2	NA	M	1	1	NA	28	1	NA	34.2835891285928	3.567272460635	22.0198348863119	0.0475224224980573	0.000143	0.000476	NA	NA	NA	NA	0	IN	NA	0.000143	YES	NA	NA	NA	IN	IN	-3.83471114835662	1.85714285714286	NA	NA	1.85714285714286	NA	0
T657	657	2	If	2	NA	0	1	0	1	8	2	NA	M	1	1	NA	28	1	NA	34.6213861081709	3.21401268296436	21.9979565481319	0.0427396562327294	0.000108	0.000753	NA	only_1	NA	NA	0	IN	NA	0.000108	YES	NA	NA	NA	IN	IN	-3.9534463093554	1.88571428571429	1.82857142857143	1.85714285714286	1.85714285714286	0.0307692307692322	0
T658	658	2	If	2	NA	0	1	0	1	8	2	NA	M	1	1	NA	28	1	NA	13.581826005572	0.0146878564862142	0	0	NA	NA	OUI	NA	NA	NA	NA	OUT	PbActine	NA	NO	NA	NA	NA	OUT	OUT	NA	1.85714285714286	NA	NA	1.85714285714286	NA	0
T659	659	2	If	2	NA	0	1	0	1	8	2	NA	M	1	1	NA	28	1	NA	NA	NA	NA	NA	NA	NA	NA	NA	NA	NA	NA	NA	NA	NA	NO	NA	NA	NA	0	0	NA	1.8	1.82857142857143	1.81428571428571	1.81428571428571	0.0157480314960638	0
T660	660	2	If	2	NA	0	1	0	1	8	2	NA	M	1	1	NA	28	1	NA	31.3318173858569	0.854342830281663	21.2922525634358	0.0534737681658603	0.000821	0.000406	NA	NA	NA	NA	0	IN	NA	0.000821	YES	NA	NA	NA	IN	IN	-3.08390679725935	1.82857142857143	NA	NA	1.82857142857143	NA	0
T661	661	2	If	2	NA	0	1	0	1	8	2	NA	M	1	1	NA	28	1	NA	20.834450226722	0.0118699483772556	26.7276520045008	0.107985542981289	39.84	2.49	NA	NA	NA	NA	NA	IN	NA	39.84	NO	over25	NA	NA	IN	OUT	1.60031936588836	1.8	NA	NA	1.8	NA	0
T662	662	2	If	2	NA	0	1	0	1	8	2	NA	M	1	1	NA	28	1	NA	32.3414728492371	3.1504845940189	21.8001457225919	0.170250837826095	0.00049	0.00143	NA	NA	NA	NA	0	IN	NA	0.00049	YES	NA	NA	NA	IN	IN	-3.30687567894656	1.85714285714286	NA	NA	1.85714285714286	NA	0
T663	663	2	If	2	NA	0	1	0	1	8	2	NA	M	1	1	NA	28	1	NA	NA	NA	NA	NA	NA	NA	NA	NA	NA	NA	NA	NA	NA	NA	NO	NA	NA	NA	0	0	NA	2.25714285714286	NA	NA	2.25714285714286	NA	0
T664	664	2	If	2	NA	0	1	0	1	8	2	NA	F	2	1	NA	28	1	NA	20.7670224169205	0.0374310639758242	21.9719826311959	0.0160864161911063	0.6028	0.0143	NA	NA	NA	NA	NA	IN	NA	0.6028	YES	NA	NA	NA	IN	IN	-0.219824368032507	2.17142857142857	2.17142857142857	2.17142857142857	2.17142857142857	0	1
T665	665	2	If	2	NA	0	1	0	1	8	2	NA	F	2	1	NA	28	1	NA	34.4209727935909	1.16126835933182	21.297237861745	0.0442179842364573	7.99e-05	9.09e-05	NA	NA	No_virus	0	0	IN	NA	0	YES	NA	NA	NA	IN	IN	-5.47951646725921	2.2	NA	NA	2.2	NA	1
T666	666	2	If	2	NA	0	1	0	1	8	2	NA	M	1	1	NA	28	1	NA	NA	NA	NA	NA	NA	NA	NA	NA	NA	NA	NA	NA	NA	NA	NO	NA	NA	NA	0	0	NA	1.85714285714286	1.91428571428571	1.88571428571429	1.88571428571429	0.0303030303030264	0
T667	667	2	If	2	NA	0	1	0	1	8	2	NA	F	2	1	NA	28	1	NA	34.194920689699	2.28344894838403	22.6299241117818	0.0350441835022007	7.47e-05	0.000183	NA	only_1	NA	NA	0	IN	NA	7.47e-05	YES	NA	NA	NA	IN	IN	-4.10782188716949	2.2	2.22857142857143	2.21428571428571	2.21428571428571	0.0129032258064522	1
T668	668	2	If	2	NA	0	1	0	1	8	2	NA	M	1	1	NA	28	1	NA	27.2728432695279	0.17579887952835	27.3198128768514	0.156391053781718	0.2365	0.0329	NA	NA	NA	NA	NA	IN	Actine_sur_27	0.2365	NO	over25	over27	NA	OUT	OUT	-0.626162767500725	1.85714285714286	1.85714285714286	1.85714285714286	1.85714285714286	0	0
T669	669	2	If	2	NA	0	1	0	1	8	2	NA	M	1	1	NA	28	1	NA	29.3163421992356	0.425566110436336	21.0886064062327	0.04097549784434	0.00109	0.000291	NA	NA	NA	NA	NA	IN	NA	0.00109	YES	NA	NA	NA	IN	IN	-2.96125469344602	2.11428571428571	2.08571428571429	2.1	2.1	0.0136054421768667	0
T670	670	2	If	2	NA	0	1	0	1	8	2	NA	M	1	1	NA	28	1	NA	32.5938837485724	1.91822791983821	21.0809553016344	0.0319418056759507	0.000253	0.000346	NA	NA	NA	NA	0	IN	NA	0.000253	YES	NA	NA	NA	IN	IN	-3.59122597740293	1.91428571428571	1.88571428571429	1.9	1.9	0.0150375939849579	0
T671	671	2	If	2	NA	0	1	0	1	8	2	NA	M	1	1	NA	28	1	NA	NA	NA	NA	NA	NA	NA	NA	NA	NA	NA	NA	NA	NA	NA	NO	NA	NA	NA	0	0	NA	1.85714285714286	1.88571428571429	1.87142857142857	1.87142857142857	0.0152671755725198	0
T672	672	2	If	2	NA	0	1	0	1	8	2	NA	M	1	1	NA	28	1	NA	NA	NA	NA	NA	NA	NA	NA	NA	NA	NA	NA	NA	NA	NA	NO	NA	NA	NA	0	0	NA	1.97142857142857	NA	NA	1.97142857142857	NA	0
T673	673	2	If	2	NA	0	1	0	1	8	2	NA	M	1	1	NA	28	1	NA	30.2252540569184	0.659931673132647	21.0956547007542	0.0294578777562785	0.000573	0.000218	NA	NA	NA	NA	0	IN	NA	0.000573	YES	NA	NA	NA	IN	IN	-3.23934007670105	1.88571428571429	1.91428571428571	1.9	1.9	0.0150375939849579	0
T674	674	2	If	2	NA	0	1	0	1	8	2	NA	M	1	1	NA	28	1	NA	21.5256630295226	0.0710805585136928	21.2179639084914	0.0452072317539534	0.212	0.0102	NA	NA	NA	NA	NA	IN	NA	0.212	YES	NA	NA	NA	IN	IN	-0.673657348151666	1.85714285714286	NA	NA	1.85714285714286	NA	0
T675	675	2	If	2	NA	0	1	0	1	8	2	NA	M	1	1	NA	28	1	NA	36.3494250338892	1.02119003844368	21.0809136707568	0.0555427874630127	1.52e-05	1.48e-05	NA	NA	No_virus	0	0	IN	NA	0	YES	NA	NA	NA	IN	IN	-5.47951646725921	1.97142857142857	NA	NA	1.97142857142857	NA	0
T676	676	2	If	2	NA	0	1	0	1	8	2	NA	M	1	1	NA	28	1	NA	31.1262667934307	0.345312849437639	20.9184633970628	0.044354185129367	0.000265	5.62e-05	NA	NA	NA	NA	0	IN	NA	0.000265	YES	NA	NA	NA	IN	IN	-3.57135504765928	1.85714285714286	NA	NA	1.85714285714286	NA	0
T677	677	2	If	2	NA	0	1	0	1	8	2	NA	M	1	1	NA	28	1	NA	30.2122113923262	0.73058723600169	21.6619814526485	0.0350359781917081	0.000745	0.000311	NA	NA	NA	NA	0	IN	NA	0.000745	YES	NA	NA	NA	IN	IN	-3.12591554924184	1.91428571428571	NA	NA	1.91428571428571	NA	0
T678	678	2	If	2	NA	0	1	0	1	8	2	NA	M	1	1	NA	28	1	NA	NA	NA	NA	NA	NA	NA	NA	NA	NA	NA	NA	NA	NA	NA	NO	NA	NA	NA	0	0	NA	1.88571428571429	NA	NA	1.88571428571429	NA	0
T679	679	2	If	2	NA	0	1	0	1	8	2	NA	M	1	1	NA	28	1	NA	32.290194136391	2.66329114080714	21.7807849477965	0.0869947914501419	0.000555	0.00115	NA	only_1	NA	NA	0	IN	NA	0.000555	YES	NA	NA	NA	IN	IN	-3.25312070399675	1.82857142857143	NA	NA	1.82857142857143	NA	0
T680	680	2	If	2	NA	0	1	0	1	8	2	NA	M	1	1	NA	28	1	NA	21.6255693199848	0.0296645227123918	21.9069172280405	0.0180417075488579	0.373	0.00749	NA	NA	NA	NA	NA	IN	NA	0.373	YES	NA	NA	NA	IN	IN	-0.428287308459918	1.94285714285714	1.91428571428571	1.92857142857143	1.92857142857143	0.0148148148148156	0
T681	681	2	If	2	NA	0	1	0	1	8	2	NA	F	2	1	NA	28	1	NA	32.9607193917096	1.03995622466814	21.8796413286292	0.0235414606091863	0.000127	0.00012	NA	NA	NA	NA	0	IN	NA	0.000127	YES	NA	NA	NA	IN	IN	-3.88500559163745	2.28571428571429	2.28571428571429	2.28571428571429	2.28571428571429	0	1
T682	682	2	If	2	NA	0	1	0	1	8	2	NA	M	1	1	NA	28	1	NA	NA	NA	NA	NA	NA	NA	NA	NA	NA	NA	NA	NA	NA	NA	NO	NA	NA	NA	0	0	NA	1.88571428571429	NA	NA	1.88571428571429	NA	0
T683	683	2	If	2	NA	0	1	0	1	8	2	NA	M	1	1	NA	28	1	NA	32.0322984453135	2.31549841365743	26.9233226831673	0.174161853417807	0.0197	0.0311	NA	NA	NA	NA	0	IN	NA	0.0197	NO	over25	NA	NA	IN	OUT	-1.70546069946835	1.85714285714286	NA	NA	1.85714285714286	NA	0
T684	684	2	If	2	NA	0	1	0	1	8	2	NA	F	2	1	NA	28	1	NA	35.5431804643102	3.94837109378426	21.345740186379	0.0802048878182743	3.11e-05	0.000187	NA	NA	NA	NA	0	IN	NA	3.11e-05	YES	NA	NA	NA	IN	IN	-4.46325222611025	2.14285714285714	2.14285714285714	2.14285714285714	2.14285714285714	0	1
T685	685	2	If	2	NA	0	1	0	1	8	2	NA	M	1	1	NA	28	1	NA	NA	NA	NA	NA	NA	NA	NA	NA	NA	NA	NA	NA	NA	NA	NO	NA	NA	NA	0	0	NA	1.88571428571429	NA	NA	1.88571428571429	NA	0
T686	686	2	If	2	NA	0	1	0	1	8	2	NA	M	1	1	NA	28	1	NA	30.8316399446225	0.245955763449135	21.392781517595	0.0841877036546312	0.00039	6.34e-05	NA	NA	NA	NA	0	IN	NA	0.00039	YES	NA	NA	NA	IN	IN	-3.40525949042472	1.94285714285714	1.94285714285714	1.94285714285714	1.94285714285714	0	0
T687	687	2	If	2	NA	0	1	0	1	8	2	NA	M	1	1	NA	28	1	NA	29.6422934898306	0.39900142701137	27.094913029859	0.0312061152585468	0.0389	0.00944	NA	NA	NA	NA	NA	IN	Actine_sur_27	0.0389	NO	over25	over27	NA	OUT	OUT	-1.41001339032295	1.85714285714286	1.88571428571429	1.87142857142857	1.87142857142857	0.0152671755725198	0
T688	688	2	If	2	NA	0	1	0	1	8	2	NA	M	1	1	NA	28	1	NA	35.3097174657698	0.645979551052573	21.6262264236534	0.064955169354858	4.96e-05	2.05e-05	NA	NA	No_virus	0	0	IN	NA	0	YES	NA	NA	NA	IN	IN	-5.47951646725921	1.85714285714286	1.85714285714286	1.85714285714286	1.85714285714286	0	0
T689	689	2	If	2	NA	0	1	0	1	8	2	NA	M	1	1	NA	28	1	NA	NA	NA	NA	NA	NA	NA	NA	NA	NA	NA	NA	NA	NA	NA	NO	NA	NA	NA	0	0	NA	1.91428571428571	NA	NA	1.91428571428571	NA	0
T690	690	2	If	2	NA	0	1	0	1	8	2	NA	M	1	1	NA	28	1	NA	NA	NA	NA	NA	NA	NA	NA	NA	NA	NA	NA	NA	NA	NA	NO	NA	NA	NA	0	0	NA	1.77142857142857	NA	NA	1.77142857142857	NA	0
T691	691	2	If	2	NA	0	1	0	1	8	2	NA	F	2	1	NA	28	1	NA	28.7392991724238	0.145773912703591	21.5669110625924	0.0037531522644471	0.00635	0.000567	NA	NA	NA	NA	NA	IN	NA	0.00635	YES	NA	NA	NA	IN	IN	-2.19699961162989	2.2	NA	NA	2.2	NA	1
T692	692	2	If	2	NA	0	1	0	1	8	2	NA	M	1	1	NA	28	1	NA	30.567680771377	0.461465543865086	21.9904573455369	0.0658836501430045	0.000839	0.000269	NA	NA	NA	NA	0	IN	NA	0.000839	YES	NA	NA	NA	IN	IN	-3.07452546529537	1.91428571428571	1.94285714285714	1.92857142857143	1.92857142857143	0.0148148148148156	0
T693	693	2	If	2	NA	0	1	0	1	8	2	NA	M	1	1	NA	28	1	NA	32.7145837395695	1.82960773938338	21.4934604421682	0.0348867946078349	0.000335	0.000501	NA	NA	NA	NA	0	IN	NA	0.000335	YES	NA	NA	NA	IN	IN	-3.47067874630658	1.91428571428571	NA	NA	1.91428571428571	NA	0
T694	694	2	If	2	NA	0	1	0	1	8	2	NA	M	1	1	NA	28	1	NA	31.0254456093976	0.853835245762868	22.4487262493508	0.0401301651352141	0.000811	0.000432	NA	NA	NA	NA	0	IN	NA	0.000811	YES	NA	NA	NA	IN	IN	-3.08920756525969	1.88571428571429	NA	NA	1.88571428571429	NA	0
T695	695	2	If	2	NA	0	1	0	1	8	2	NA	M	1	1	NA	34	3	NA	29.7955983412535	0.910823460831802	20.9813492694772	0.0163488722731683	0.00077	0.000406	NA	NA	NA	NA	NA	IN	NA	0.00077	YES	NA	NA	NA	IN	IN	-3.11164356572516	1.82857142857143	1.82857142857143	1.82857142857143	1.82857142857143	0	0
T696	696	2	If	2	NA	0	1	0	1	8	2	NA	M	1	1	NA	34	3	NA	30.225847716251	0.640674984427595	21.1913194327915	0.0503704425837804	0.000531	0.000199	NA	NA	NA	NA	0	IN	NA	0.000531	YES	NA	NA	NA	IN	IN	-3.27220263355472	1.74285714285714	NA	NA	1.74285714285714	NA	0
T697	697	2	If	2	NA	0	1	0	1	8	2	NA	M	1	1	NA	34	3	NA	27.129824419566	0.274539859711504	26.7389822096794	0.12201440723119	0.2176	0.0383	NA	NA	NA	NA	NA	IN	NA	0.2176	NO	over25	NA	NA	IN	OUT	-0.662334492819256	2.28571428571429	2.28571428571429	2.28571428571429	2.28571428571429	0	0
T698	698	2	C	1	NA	0	1	0	1	9	2	NA	F	2	1	NA	28	1	NA	NA	NA	NA	NA	NA	NA	NA	NA	NA	NA	NA	NA	NA	NA	NO	NA	NA	NA	0	0	NA	2.14285714285714	2.17142857142857	2.15714285714286	2.15714285714286	0.0132450331125833	1
T699	699	2	C	1	NA	0	1	0	1	9	2	NA	F	2	1	NA	28	1	NA	NA	NA	NA	NA	NA	NA	NA	NA	NA	NA	NA	NA	NA	NA	NO	NA	NA	NA	0	0	NA	1.85714285714286	1.85714285714286	1.85714285714286	1.85714285714286	0	1
T700	700	2	C	1	NA	0	1	0	1	9	2	NA	M	1	1	NA	28	1	NA	NA	NA	NA	NA	NA	NA	NA	NA	NA	NA	NA	NA	NA	NA	NO	NA	NA	NA	0	0	NA	1.85714285714286	1.82857142857143	1.84285714285714	1.84285714285714	0.0155038759689931	0
T701	701	2	C	1	NA	0	1	0	1	9	2	NA	F	2	1	NA	28	1	NA	NA	NA	NA	NA	NA	NA	NA	NA	NA	NA	NA	NA	NA	NA	NO	NA	NA	NA	0	0	NA	2.4	NA	NA	2.4	NA	1
T702	702	2	C	1	NA	0	1	0	1	9	2	NA	F	2	1	NA	28	1	NA	NA	NA	NA	NA	NA	NA	NA	NA	NA	NA	NA	NA	NA	NA	NO	NA	NA	NA	0	0	NA	2.4	2.37142857142857	2.38571428571429	2.38571428571429	0.0119760479041921	1
T703	703	2	C	1	NA	0	1	0	1	9	2	NA	F	2	1	NA	28	1	NA	NA	NA	NA	NA	NA	NA	NA	NA	NA	NA	NA	NA	NA	NA	NO	NA	NA	NA	0	0	NA	2.42857142857143	2.42857142857143	2.42857142857143	2.42857142857143	0	1
T704	704	2	C	1	NA	0	1	0	1	9	2	NA	F	2	1	NA	28	1	NA	NA	NA	NA	NA	NA	NA	NA	NA	NA	NA	NA	NA	NA	NA	NO	NA	NA	NA	0	0	NA	2.37142857142857	2.37142857142857	2.37142857142857	2.37142857142857	0	1
T705	705	2	C	1	NA	0	1	0	1	9	2	NA	F	2	1	NA	28	1	NA	NA	NA	NA	NA	NA	NA	NA	NA	NA	NA	NA	NA	NA	NA	NO	NA	NA	NA	0	0	NA	2.37142857142857	2.31428571428571	2.34285714285714	2.34285714285714	0.0243902439024403	1
T706	706	2	C	1	NA	0	1	0	1	9	2	NA	F	2	1	NA	28	1	NA	NA	NA	NA	NA	NA	NA	NA	NA	NA	NA	NA	NA	NA	NA	NO	NA	NA	NA	0	0	NA	2.37142857142857	2.31428571428571	2.34285714285714	2.34285714285714	0.0243902439024403	1
T707	707	2	C	1	NA	0	1	0	1	9	2	NA	F	2	1	NA	28	1	NA	NA	NA	NA	NA	NA	NA	NA	NA	NA	NA	NA	NA	NA	NA	NO	NA	NA	NA	0	0	NA	2.51428571428571	2.48571428571429	2.5	2.5	0.0114285714285678	1
T708	708	2	C	1	NA	0	1	0	1	9	2	NA	F	2	1	NA	28	1	NA	NA	NA	NA	NA	NA	NA	NA	NA	NA	NA	NA	NA	NA	NA	NO	NA	NA	NA	0	0	NA	2.28571428571429	NA	NA	2.28571428571429	NA	1
T709	709	2	C	1	NA	0	1	0	1	9	2	NA	F	2	1	NA	28	1	NA	NA	NA	NA	NA	NA	NA	NA	NA	NA	NA	NA	IN	NA	NA	NO	NA	NA	NA	IN	IN	NA	2.08571428571429	2.05714285714286	2.07142857142857	2.07142857142857	0.0137931034482765	1
T710	710	2	C	1	NA	0	1	0	1	9	2	NA	F	2	1	NA	28	1	NA	NA	NA	NA	NA	NA	NA	NA	NA	NA	NA	NA	NA	NA	NA	NO	NA	NA	NA	0	0	NA	2.37142857142857	NA	NA	2.37142857142857	NA	1
T711	711	2	C	1	NA	0	1	0	1	9	2	NA	M	1	1	NA	28	1	NA	NA	NA	NA	NA	NA	NA	NA	NA	NA	NA	NA	NA	NA	NA	NO	NA	NA	NA	0	0	NA	1.88571428571429	1.85714285714286	1.87142857142857	1.87142857142857	0.0152671755725198	0
T712	712	2	C	1	NA	0	1	0	1	9	2	NA	F	2	1	NA	28	1	NA	NA	NA	NA	NA	NA	NA	NA	NA	NA	NA	NA	NA	NA	NA	NO	NA	NA	NA	0	0	NA	2.25714285714286	2.25714285714286	2.25714285714286	2.25714285714286	0	1
T713	713	2	C	1	NA	0	1	0	1	9	2	NA	F	2	1	NA	28	1	NA	NA	NA	NA	NA	NA	NA	NA	NA	NA	NA	NA	NA	NA	NA	NO	NA	NA	NA	0	0	NA	2.34285714285714	2.37142857142857	2.35714285714286	2.35714285714286	0.0121212121212128	1
T714	714	2	C	1	NA	0	1	0	1	9	2	NA	M	1	1	NA	28	1	NA	NA	NA	NA	NA	NA	NA	NA	NA	NA	NA	NA	NA	NA	NA	NO	NA	NA	NA	0	0	NA	1.97142857142857	1.97142857142857	1.97142857142857	1.97142857142857	0	0
T715	715	2	C	1	NA	0	1	0	1	9	2	NA	F	2	1	NA	28	1	NA	NA	NA	NA	NA	NA	NA	NA	NA	NA	NA	NA	NA	NA	NA	NO	NA	NA	NA	0	0	NA	2.22857142857143	2.25714285714286	2.24285714285714	2.24285714285714	0.0127388535031853	1
T716	716	2	C	1	NA	0	1	0	1	9	2	NA	F	2	1	NA	28	1	NA	NA	NA	NA	NA	NA	NA	NA	NA	NA	NA	NA	NA	NA	NA	NO	NA	NA	NA	0	0	NA	2.34285714285714	NA	NA	2.34285714285714	NA	1
T717	717	2	C	1	NA	0	1	0	1	9	2	NA	F	2	1	NA	28	1	NA	NA	NA	NA	NA	NA	NA	NA	NA	NA	NA	NA	NA	NA	NA	NO	NA	NA	NA	0	0	NA	2.34285714285714	2.37142857142857	2.35714285714286	2.35714285714286	0.0121212121212128	1
T718	718	2	C	1	NA	0	1	0	1	9	2	NA	F	2	1	NA	28	1	NA	NA	NA	NA	NA	NA	NA	NA	NA	NA	NA	NA	NA	NA	NA	NO	NA	NA	NA	0	0	NA	2.34285714285714	NA	NA	2.34285714285714	NA	1
T719	719	2	C	1	NA	0	1	0	1	9	2	NA	F	2	1	NA	28	1	NA	NA	NA	NA	NA	NA	NA	NA	NA	NA	NA	NA	OUT	Mesure_aile	NA	NO	NA	NA	NA	OUT	OUT	NA	NA	NA	NA	NA	NA	1
T720	720	2	C	1	NA	0	1	0	1	9	2	NA	F	2	1	NA	28	1	NA	NA	NA	NA	NA	NA	NA	NA	NA	NA	NA	NA	NA	NA	NA	NO	NA	NA	NA	0	0	NA	2.45714285714286	2.45714285714286	2.45714285714286	2.45714285714286	0	1
T721	721	2	C	1	NA	0	1	0	1	9	2	NA	F	2	1	NA	28	1	NA	NA	NA	NA	NA	NA	NA	NA	NA	NA	NA	NA	NA	NA	NA	NO	NA	NA	NA	0	0	NA	2.25714285714286	2.25714285714286	2.25714285714286	2.25714285714286	0	1
T722	722	2	C	1	NA	0	1	0	1	9	2	NA	F	2	1	NA	28	1	NA	NA	NA	NA	NA	NA	NA	NA	NA	NA	NA	NA	NA	NA	NA	NO	NA	NA	NA	0	0	NA	2.22857142857143	NA	NA	2.22857142857143	NA	1
T723	723	2	C	1	NA	0	1	0	1	9	2	NA	F	2	1	NA	28	1	NA	NA	NA	NA	NA	NA	NA	NA	NA	NA	NA	NA	NA	NA	NA	NO	NA	NA	NA	0	0	NA	2.37142857142857	2.4	2.38571428571429	2.38571428571429	0.0119760479041921	1
T724	724	2	C	1	NA	0	1	1	2	9	2	DN	NA	NA	2	NA	34	3	NA	NA	NA	NA	NA	NA	NA	NA	NA	NA	NA	NA	OUT	Dead_nymphe	NA	NO	NA	NA	NA	OUT	OUT	NA	NA	NA	NA	NA	NA	NA
T725	725	2	C	1	NA	0	1	0	1	9	2	NA	M	1	1	NA	34	3	NA	NA	NA	NA	NA	NA	NA	NA	NA	NA	NA	NA	NA	NA	NA	NO	NA	NA	NA	0	0	NA	1.91428571428571	NA	NA	1.91428571428571	NA	0
T726	726	2	C	1	NA	0	1	0	1	9	2	NA	M	1	1	NA	34	3	NA	NA	NA	NA	NA	NA	NA	NA	NA	NA	NA	NA	NA	NA	NA	NO	NA	NA	NA	0	0	NA	1.82857142857143	NA	NA	1.82857142857143	NA	0
T727	727	2	C	1	NA	0	1	0	1	9	2	NA	M	1	1	NA	34	3	NA	NA	NA	NA	NA	NA	NA	NA	NA	NA	NA	NA	NA	NA	NA	NO	NA	NA	NA	0	0	NA	1.82857142857143	NA	NA	1.82857142857143	NA	0
T728	728	2	C	1	NA	0	1	0	1	9	2	NA	M	1	1	NA	34	3	NA	NA	NA	NA	NA	NA	NA	NA	NA	NA	NA	NA	NA	NA	NA	NO	NA	NA	NA	0	0	NA	1.91428571428571	1.88571428571429	1.9	1.9	0.0150375939849579	0
T729	729	2	C	1	NA	0	1	0	1	9	2	NA	M	1	1	NA	34	3	NA	NA	NA	NA	NA	NA	NA	NA	NA	NA	NA	NA	NA	NA	NA	NO	NA	NA	NA	0	0	NA	1.6	NA	NA	1.6	NA	0
T730	730	2	C	1	NA	0	1	0	1	9	2	NA	M	1	1	NA	34	3	NA	NA	NA	NA	NA	NA	NA	NA	NA	NA	NA	NA	NA	NA	NA	NO	NA	NA	NA	0	0	NA	1.57142857142857	1.6	1.58571428571429	1.58571428571429	0.0180180180180189	0
T731	731	2	C	1	NA	0	1	0	1	9	2	NA	F	2	1	NA	34	3	NA	NA	NA	NA	NA	NA	NA	NA	NA	NA	NA	NA	NA	NA	NA	NO	NA	NA	NA	0	0	NA	1.94285714285714	1.88571428571429	1.91428571428571	1.91428571428571	0.0298507462686531	1
T732	732	2	C	1	NA	0	1	0	1	9	2	NA	F	2	1	NA	34	3	NA	NA	NA	NA	NA	NA	NA	NA	NA	NA	NA	NA	NA	NA	NA	NO	NA	NA	NA	0	0	NA	2.02857142857143	NA	NA	2.02857142857143	NA	1
T733	733	2	C	1	NA	0	1	0	1	9	2	NA	M	1	1	NA	34	3	NA	NA	NA	NA	NA	NA	NA	NA	NA	NA	NA	NA	NA	NA	NA	NO	NA	NA	NA	0	0	NA	1.85714285714286	NA	NA	1.85714285714286	NA	0
T734	734	2	If	2	NA	0	1	0	1	9	2	NA	F	2	1	NA	28	1	NA	30.9862214	0.94893211	21.4586203	0.02083285	0.000692	0.000377	NA	NA	NA	NA	0	IN	NA	0.000692	YES	NA	NA	NA	IN	IN	-3.15781840149751	2.08571428571429	NA	NA	2.08571428571429	NA	1
T735	735	2	If	2	NA	0	1	0	1	9	2	NA	F	2	1	NA	28	1	NA	30.2017699573199	0.253316529758381	20.858303880157	0.02002333245542	0.000636	9.71e-05	NA	NA	NA	NA	0	IN	NA	0.000636	YES	NA	NA	NA	IN	IN	-3.19428510576353	2.17142857142857	NA	NA	2.17142857142857	NA	1
T736	736	2	If	2	NA	0	1	0	1	9	2	NA	F	2	1	NA	28	1	NA	32.5783420142393	2.14603175368214	21.0623638715315	0.0336311445151212	0.000126	0.00031	NA	NA	NA	NA	0	IN	NA	0.000126	YES	NA	NA	NA	IN	IN	-3.8883510958513	2.17142857142857	2.17142857142857	2.17142857142857	2.17142857142857	0	1
T737	737	2	If	2	NA	0	1	0	1	9	2	NA	M	1	1	NA	28	1	NA	33.9131144474116	5.43420939157792	26.1380317746906	0.0664642599327075	0.00105	0.0158	NA	NA	NA	NA	0	IN	NA	0.00105	NO	over25	NA	NA	IN	OUT	-2.97744173108999	1.8	1.85714285714286	1.82857142857143	1.82857142857143	0.0312500000000016	0
T738	738	2	If	2	NA	0	1	0	1	9	2	NA	F	2	1	NA	28	1	NA	32.4143511597455	2.74935205916371	21.0976165307479	0.00239558364732756	0.000146	0.000299	NA	NA	NA	NA	0	IN	NA	0.000146	YES	NA	NA	NA	IN	IN	-3.82589656139753	2.2	NA	NA	2.2	NA	1
T739	739	2	If	2	NA	0	1	0	1	9	2	NA	F	2	1	NA	28	1	NA	34.6316207660055	4.64992502178406	27.4575961274963	0.0407480649060473	0.00175	0.0102	NA	NA	NA	NA	0	IN	Actine_sur_27	0.00175	NO	over25	over27	NA	OUT	OUT	-2.75614005169166	2.17142857142857	2.14285714285714	2.15714285714286	2.15714285714286	0.0132450331125833	1
T740	740	2	If	2	NA	0	1	0	1	9	2	NA	F	2	1	NA	28	1	NA	31.8601889420418	2.54233028147116	21.2421203286885	0.0565256179450531	0.000243	0.000439	NA	NA	NA	NA	0	IN	NA	0.000243	YES	NA	NA	NA	IN	IN	-3.60850913985043	2.22857142857143	NA	NA	2.22857142857143	NA	1
T741	741	2	If	2	NA	0	1	0	1	9	2	NA	M	1	1	NA	28	1	NA	28.8481890696853	0.336692483459179	26.9572848615121	0.0321599011792153	0.0636	0.0138	NA	NA	NA	NA	NA	IN	NA	0.0636	NO	over25	NA	NA	IN	OUT	-1.19652024836591	1.8	1.77142857142857	1.78571428571429	1.78571428571429	0.0160000000000008	0
T742	742	2	If	2	NA	0	1	0	1	9	2	NA	F	2	1	NA	28	1	NA	NA	NA	NA	NA	NA	NA	NA	NA	NA	NA	NA	NA	NA	NA	NO	NA	NA	NA	0	0	NA	2.25714285714286	NA	NA	2.25714285714286	NA	1
T743	743	2	If	2	NA	0	1	0	1	9	2	NA	F	2	1	NA	28	1	NA	31.0618764337096	0.913969632143475	21.3730827307694	0.0658427329104936	0.000477	0.000357	NA	NA	NA	NA	0	IN	NA	0.000477	YES	NA	NA	NA	IN	IN	-3.31847385034728	2.08571428571429	2.14285714285714	2.11428571428571	2.11428571428571	0.0270270270270238	1
T744	744	2	If	2	NA	0	1	0	1	9	2	NA	F	2	1	NA	28	1	NA	32.7988383	0.79864629	20.9567187	0.03620731	0.00013	7.1e-05	NA	NA	NA	NA	0	IN	NA	0.00013	YES	NA	NA	NA	IN	IN	-3.87512098298878	2.2	2.22857142857143	2.21428571428571	2.21428571428571	0.0129032258064522	1
T745	745	2	If	2	NA	0	1	0	1	9	2	NA	M	1	1	NA	28	1	NA	36.080746406512	1.01467233379097	22.2123519202018	0.020731813886875	1.3e-05	9.65e-06	NA	NA	No_virus	0	0	IN	NA	0	YES	NA	NA	NA	IN	IN	-5.47951646725921	1.8	1.74285714285714	1.77142857142857	1.77142857142857	0.0322580645161307	0
T746	746	2	If	2	NA	0	1	0	1	9	2	NA	F	2	1	NA	28	1	NA	32.6010979	1.94733988	20.9569896	0.03172324	0.00015	0.000221	NA	NA	NA	NA	0	IN	NA	0.00015	YES	NA	NA	NA	IN	IN	-3.81441535265678	2.31428571428571	2.31428571428571	2.31428571428571	2.31428571428571	0	1
T747	747	2	If	2	NA	0	1	0	1	9	2	NA	F	2	1	NA	28	1	NA	33.9962542012442	1.65871732346642	20.8485805823042	0.0421474882751662	3.74e-05	7.67e-05	NA	only_1	NA	NA	0	IN	NA	3.74e-05	YES	NA	NA	NA	IN	IN	-4.39024556087114	2.4	2.34285714285714	2.37142857142857	2.37142857142857	0.0240963855421699	1
T748	748	2	If	2	NA	0	1	0	1	9	2	NA	F	2	1	NA	28	1	NA	31.8257144425091	1.11703941784178	21.0980599478418	0.0364430513850713	0.000227	0.00019	NA	NA	NA	NA	0	IN	NA	0.000227	YES	NA	NA	NA	IN	IN	-3.63767777629939	2.34285714285714	2.34285714285714	2.34285714285714	2.34285714285714	0	1
T749	749	2	If	2	NA	0	1	0	1	9	2	NA	F	2	1	NA	28	1	NA	33.6775597681911	1.49683400727833	21.2419360863076	0.037354575587862	6.18e-05	0.000105	NA	only_1	NA	NA	0	IN	NA	6.18e-05	YES	NA	NA	NA	IN	IN	-4.18631895510562	2.31428571428571	2.31428571428571	2.31428571428571	2.31428571428571	0	1
T750	750	2	If	2	NA	0	1	0	1	9	2	NA	F	2	1	NA	28	1	NA	33.2074548896518	1.1278009305867	21.6167467668828	0.0392332574288622	0.000113	0.000107	NA	only_1	NA	NA	0	IN	NA	0.000113	YES	NA	NA	NA	IN	IN	-3.93436427497783	2.28571428571429	2.28571428571429	2.28571428571429	2.28571428571429	0	1
T751	751	2	If	2	NA	0	1	0	1	9	2	NA	F	2	1	NA	28	1	NA	30.6064959488374	0.846300419953094	21.3342706353137	0.0759480437151474	0.000649	0.00037	NA	NA	NA	NA	0	IN	NA	0.000649	YES	NA	NA	NA	IN	IN	-3.18554263475004	2.11428571428571	2.14285714285714	2.12857142857143	2.12857142857143	0.0134228187919471	1
T752	752	2	If	2	NA	0	1	0	1	9	2	NA	F	2	1	NA	28	1	NA	31.986874223365	3.28822540311183	21.2801921293443	0.205860634588889	0.000227	0.000679	NA	NA	NA	NA	0	IN	NA	0.000227	YES	NA	NA	NA	IN	IN	-3.63767777629939	2.31428571428571	2.31428571428571	2.31428571428571	2.31428571428571	0	1
T753	753	2	If	2	NA	0	1	0	1	9	2	NA	F	2	1	NA	28	1	NA	18.536763044202	0.058346410129628	21.2448171187635	0.0260197418235692	4.289	0.1605	NA	NA	NA	NA	NA	IN	NA	4.289	YES	NA	NA	NA	IN	IN	0.632356381908379	1.91428571428571	2.25714285714286	2.08571428571429	2.08571428571429	0.164383561643839	1
T754	754	2	If	2	NA	0	1	0	1	9	2	NA	F	2	1	NA	28	1	NA	31.6086928963119	1.26479322441032	20.997329036307	0.0118906916956496	0.000249	0.000303	NA	NA	NA	NA	0	IN	NA	0.000249	YES	NA	NA	NA	IN	IN	-3.59805693012616	2.31428571428571	NA	NA	2.31428571428571	NA	1
T755	755	2	If	2	NA	0	1	0	1	9	2	NA	M	1	1	NA	28	1	NA	33.2103665563309	2.88749654602253	27.0635477903361	0.246144045190404	0.00335	0.0143	OUI	only_1	NA	NA	0	IN	Actine_sur_27	0.00335	NO	over25	over27	NA	OUT	OUT	-2.47452564837965	2.31428571428571	NA	NA	2.31428571428571	NA	0
T756	756	2	If	2	NA	0	1	0	1	9	2	NA	F	2	1	NA	28	1	NA	35.0502929932274	1.48267442027844	21.1923547605688	0.0264618394760301	2.07e-05	2.42e-05	NA	NA	No_virus	0	0	IN	NA	0	YES	NA	NA	NA	IN	IN	-5.47951646725921	2.31428571428571	2.34285714285714	2.32857142857143	2.32857142857143	0.0122699386503073	1
T757	757	2	If	2	NA	0	1	0	1	9	2	NA	F	2	1	NA	28	1	NA	30.6245079412305	0.936106712028012	21.5602481356876	0.05332483267275	0.000743	0.000452	NA	NA	NA	NA	0	IN	NA	0.000743	YES	NA	NA	NA	IN	IN	-3.12707782951486	2.31428571428571	2.34285714285714	2.32857142857143	2.32857142857143	0.0122699386503073	1
T758	758	2	If	2	NA	0	1	0	1	9	2	NA	F	2	1	NA	28	1	NA	33.5459837390241	3.07798957598849	21.494026141321	0.0785534945643011	8.06e-05	0.000206	NA	only_1	NA	NA	0	IN	NA	8.06e-05	YES	NA	NA	NA	IN	IN	-4.07616040109072	2.28571428571429	NA	NA	2.28571428571429	NA	1
T759	759	2	If	2	NA	0	1	0	1	9	2	NA	F	2	1	NA	28	1	NA	34.0115673702463	0.652697370726537	21.57716937083	0.0215647357078541	4.15e-05	2.17e-05	NA	NA	No_virus	0	0	IN	NA	0	YES	NA	NA	NA	IN	IN	-5.47951646725921	2.31428571428571	NA	NA	2.31428571428571	NA	1
T760	760	2	If	2	NA	0	1	0	1	9	2	NA	F	2	1	NA	28	1	NA	30.4359964979323	0.615124216924429	21.5895292252675	0.0125838826376305	0.000868	0.000323	NA	NA	NA	NA	0	IN	NA	0.000868	YES	NA	NA	NA	IN	IN	-3.05982480936641	2.28571428571429	2.31428571428571	2.3	2.3	0.0124223602484435	1
T761	761	2	If	2	NA	0	1	0	1	9	2	NA	M	1	1	NA	28	1	NA	32.2059650207895	0.609800313488657	26.4688743434297	0.127449003751638	0.00455	0.00169	NA	NA	NA	NA	0	IN	NA	0.00455	NO	over25	NA	NA	IN	OUT	-2.34167230400113	1.94285714285714	NA	NA	1.94285714285714	NA	0
T762	762	2	If	2	NA	0	1	0	1	9	2	NA	F	2	1	NA	28	1	NA	34.3965973	1.35843421	20.8952874	0.05077013	3.67e-05	4.71e-05	NA	NA	No_virus	0	0	IN	NA	0	YES	NA	NA	NA	IN	IN	-5.47951646725921	2.28571428571429	2.31428571428571	2.3	2.3	0.0124223602484435	1
T763	763	2	If	2	NA	0	1	0	1	9	2	NA	F	2	1	NA	28	1	NA	32.049749	1.84540827	21.0355139	0.03652256	0.000239	0.000335	NA	NA	NA	NA	0	IN	NA	0.000239	YES	NA	NA	NA	IN	IN	-3.61561970094465	2.14285714285714	2.17142857142857	2.15714285714286	2.15714285714286	0.0132450331125833	1
T764	764	2	If	2	NA	0	1	0	1	9	2	NA	F	2	1	NA	28	1	NA	30.0218356	0.69099226	20.7422441	0.04366438	0.000871	0.000434	NA	NA	NA	NA	0	IN	NA	0.000871	YES	NA	NA	NA	IN	IN	-3.05833207066646	2.22857142857143	2.22857142857143	2.22857142857143	2.22857142857143	0	1
T765	765	2	If	2	NA	0	1	0	1	9	2	NA	F	2	1	NA	28	1	NA	30.1432757	0.40388347	21.2221522	0.02246459	0.00109	0.000259	NA	NA	NA	NA	0	IN	NA	0.00109	YES	NA	NA	NA	IN	IN	-2.96125469344602	2.25714285714286	2.25714285714286	2.25714285714286	2.25714285714286	0	1
T766	766	2	If	2	NA	0	1	0	1	9	2	NA	F	2	1	NA	28	1	NA	31.0281115	0.38354053	27.2013625	0.08373003	0.0291	0.00683	NA	NA	NA	NA	0	IN	Actine_sur_27	0.0291	NO	over25	over27	NA	OUT	OUT	-1.53605754007901	2.42857142857143	NA	NA	2.42857142857143	NA	1
T767	767	2	If	2	NA	0	1	0	1	9	2	NA	F	2	1	NA	28	1	NA	30.5035994600649	0.38904928481069	21.5193668746069	0.0520346781234409	0.000789	0.000195	NA	NA	NA	NA	0	IN	NA	0.000789	YES	NA	NA	NA	IN	IN	-3.10110212199142	2.31428571428571	2.34285714285714	2.32857142857143	2.32857142857143	0.0122699386503073	1
T768	768	2	If	2	NA	0	1	0	1	9	2	NA	F	2	1	NA	28	1	NA	32.3031527159773	0.903096962031432	21.0028745429656	0.0142975058216071	0.000149	8.56e-05	NA	NA	NA	NA	0	IN	NA	0.000149	YES	NA	NA	NA	IN	IN	-3.81725732518367	2.42857142857143	2.42857142857143	2.42857142857143	2.42857142857143	0	1
T769	769	2	If	2	NA	0	1	0	1	9	2	NA	M	1	1	NA	28	1	NA	30.4790050302081	1.20874602867918	27.0007717278298	0.121947539667328	0.0293	0.0222	NA	NA	NA	NA	0	IN	Actine_sur_27	0.0293	NO	over25	over27	NA	OUT	OUT	-1.53308324637727	1.8	NA	NA	1.8	NA	0
T770	770	2	If	2	NA	0	1	0	1	9	2	NA	F	2	1	NA	28	1	NA	31.8677302718919	0.16570744265292	26.9096666437468	0.111981796767039	0.00997	0.00125	NA	NA	NA	NA	0	IN	NA	0.00997	NO	over25	NA	NA	IN	OUT	-2.00116046386342	2.45714285714286	2.51428571428571	2.48571428571429	2.48571428571429	0.0229885057471235	1
T771	771	2	If	2	NA	0	1	0	1	9	2	NA	F	2	1	NA	28	1	NA	30.6515452804151	0.444287698829839	20.8557367952284	0.0331418356178107	0.00036	0.00011	NA	NA	NA	NA	0	IN	NA	0.00036	YES	NA	NA	NA	IN	IN	-3.43971667127368	2.4	2.4	2.4	2.4	0	1
T772	772	2	If	2	NA	0	1	0	1	9	2	NA	F	2	1	NA	28	1	NA	30.4732120480929	0.494827153740885	21.4483336390704	0.106411437254342	0.000629	0.000217	NA	NA	NA	NA	0	IN	NA	0.000629	YES	NA	NA	NA	IN	IN	-3.19906651557733	2.25714285714286	2.28571428571429	2.27142857142857	2.27142857142857	0.012578616352202	1
T773	773	2	If	2	NA	0	1	0	1	9	2	NA	F	2	1	NA	28	1	NA	30.3940045034284	0.479931613656528	21.4484538796913	0.033770426608741	0.000613	0.000204	NA	NA	NA	NA	0	IN	NA	0.000613	YES	NA	NA	NA	IN	IN	-3.21019726219314	2.14285714285714	NA	NA	2.14285714285714	NA	1
T774	774	2	If	2	NA	0	1	0	1	9	2	NA	F	2	1	NA	28	1	NA	NA	NA	NA	NA	NA	NA	NA	NA	NA	NA	NA	NA	NA	NA	NO	NA	NA	NA	0	0	NA	2.22857142857143	NA	NA	2.22857142857143	NA	1
T775	775	2	If	2	NA	0	1	0	1	9	2	NA	F	2	1	NA	28	1	NA	36.1218795410801	3.93601564253877	21.2919639425623	0.0349362969802271	7.74e-06	0.000125	NA	NA	NA	NA	0	IN	NA	7.74e-06	YES	NA	NA	NA	IN	IN	-4.95644125308527	2.25714285714286	2.22857142857143	2.24285714285714	2.24285714285714	0.0127388535031853	1
T776	776	2	If	2	NA	0	1	0	1	9	2	NA	F	2	1	NA	28	1	NA	19.6522216404153	0.0342220488463212	21.2652351649749	0.0600512988082358	2.051	0.0808	NA	NA	NA	NA	NA	IN	NA	2.051	YES	NA	NA	NA	IN	IN	0.311966362311342	2.14285714285714	2.14285714285714	2.14285714285714	2.14285714285714	0	1
T777	777	2	If	2	NA	0	1	0	1	9	2	NA	M	1	1	NA	28	1	NA	31.5427594950153	0.651870021862268	27.5280755257387	0.0443204839099997	0.0143	0.00555	NA	NA	NA	NA	0	IN	Actine_sur_27	0.0143	NO	over25	over27	NA	OUT	OUT	-1.84456329684539	1.85714285714286	NA	NA	1.85714285714286	NA	0
T778	778	2	If	2	NA	0	1	0	1	9	2	NA	M	1	1	NA	28	1	NA	NA	NA	NA	NA	NA	NA	NA	NA	NA	NA	NA	NA	NA	NA	NO	NA	NA	NA	0	0	NA	1.85714285714286	1.85714285714286	1.85714285714286	1.85714285714286	0	0
T779	779	2	If	2	NA	0	1	0	1	9	2	NA	M	1	1	NA	28	1	NA	NA	NA	NA	NA	NA	NA	NA	NA	NA	NA	NA	NA	NA	NA	NO	NA	NA	NA	0	0	NA	1.91428571428571	NA	NA	1.91428571428571	NA	0
T780	780	2	If	2	NA	0	1	0	1	9	2	NA	F	2	1	NA	28	1	NA	34.6249965574929	4.66089420706081	21.2668063035106	0.0386826981075219	2.06e-05	0.000125	NA	NA	NA	NA	0	IN	NA	2.06e-05	YES	NA	NA	NA	IN	IN	-4.62132961479202	2.22857142857143	2.25714285714286	2.24285714285714	2.24285714285714	0.0127388535031853	1
T781	781	2	If	2	NA	0	1	0	1	9	2	NA	F	2	1	NA	28	1	NA	NA	NA	NA	NA	NA	NA	NA	NA	NA	NA	NA	NA	NA	NA	NO	NA	NA	NA	0	0	NA	2.17142857142857	2.11428571428571	2.14285714285714	2.14285714285714	0.0266666666666681	1
T782	782	2	If	2	NA	0	1	0	1	9	2	NA	M	1	1	NA	28	1	NA	NA	NA	NA	NA	NA	NA	NA	NA	NA	NA	NA	NA	NA	NA	NO	NA	NA	NA	0	0	NA	1.94285714285714	1.94285714285714	1.94285714285714	1.94285714285714	0	0
T783	783	2	If	2	NA	0	1	1	2	9	2	DN	NA	NA	2	NA	28	1	NA	NA	NA	NA	NA	NA	NA	NA	NA	NA	NA	NA	OUT	Dead_nymphe	NA	NO	NA	NA	NA	OUT	OUT	NA	NA	NA	NA	NA	NA	NA
T784	784	2	If	2	NA	0	1	0	1	9	2	NA	M	1	1	NA	28	1	NA	NA	NA	NA	NA	NA	NA	NA	NA	NA	NA	NA	NA	NA	NA	NO	NA	NA	NA	0	0	NA	1.85714285714286	1.85714285714286	1.85714285714286	1.85714285714286	0	0
T785	785	2	If	2	NA	0	1	0	1	9	2	NA	F	2	1	NA	28	1	NA	36.0560272325165	3.77970477782505	26.6112904784294	0.0339945129217079	0.000724	0.00667	NA	only_1	NA	NA	0	IN	NA	0.000724	NO	over25	NA	NA	IN	OUT	-3.13827745553313	1.82857142857143	1.82857142857143	1.82857142857143	1.82857142857143	0	1
T786	786	2	If	2	NA	0	1	0	1	9	2	NA	F	2	1	NA	28	1	NA	33.357491915799	2.70660204203909	21.5243614421305	0.0533220640574273	0.00021	0.000471	NA	NA	NA	NA	0	IN	NA	0.00021	YES	NA	NA	NA	IN	IN	-3.67097860452159	2.28571428571429	2.28571428571429	2.28571428571429	2.28571428571429	0	1
T787	787	2	If	2	NA	0	1	1	2	9	2	DN	NA	NA	2	NA	28	1	NA	NA	NA	NA	NA	NA	NA	NA	NA	NA	NA	NA	OUT	Dead_nymphe	NA	NO	NA	NA	NA	OUT	OUT	NA	NA	NA	NA	NA	NA	NA
T788	788	2	If	2	NA	0	1	0	1	9	2	NA	F	2	1	NA	28	1	NA	31.0690859175227	0.537531109427691	21.2195784271572	0.0167311106504218	0.000949	0.000307	NA	NA	NA	NA	0	IN	NA	0.000949	YES	NA	NA	NA	IN	IN	-3.0212193750042	2.31428571428571	NA	NA	2.31428571428571	NA	1
T789	789	2	If	2	NA	0	1	0	1	9	2	NA	F	2	1	NA	28	1	NA	31.8404224954364	0.269531276233668	26.9140948158994	0.0420300522270551	0.0225	0.00382	NA	NA	NA	NA	0	IN	NA	0.0225	NO	over25	NA	NA	IN	OUT	-1.64775350054815	2.37142857142857	NA	NA	2.37142857142857	NA	1
T790	790	2	If	2	NA	0	1	0	1	9	2	NA	F	2	1	NA	28	1	NA	34.2468996115357	1.74800884055015	21.4622951136545	0.0340968466454315	0.000102	0.000227	NA	only_1	NA	NA	0	IN	NA	0.000102	YES	NA	NA	NA	IN	IN	-3.97750976790964	2.2	NA	NA	2.2	NA	1
T791	791	2	If	2	NA	0	1	0	1	9	2	NA	F	2	1	NA	28	1	NA	30.4718668257629	0.477860574263658	21.2523195897176	0.0613518939166461	0.000565	0.000184	NA	NA	NA	NA	0	IN	NA	0.000565	YES	NA	NA	NA	IN	IN	-3.24541088111653	2.31428571428571	NA	NA	2.31428571428571	NA	1
T792	792	2	If	2	NA	0	1	1	2	9	2	DN	NA	NA	2	NA	28	1	NA	NA	NA	NA	NA	NA	NA	NA	NA	NA	NA	NA	OUT	Dead_nymphe	NA	NO	NA	NA	NA	OUT	OUT	NA	NA	NA	NA	NA	NA	NA
T793	793	2	If	2	NA	0	1	0	1	9	2	NA	F	2	1	NA	28	1	NA	30.3016851018777	0.576384410915074	20.7776551743334	0.0180068237243397	0.000462	0.000154	NA	NA	NA	NA	0	IN	NA	0.000462	YES	NA	NA	NA	IN	IN	-3.33225294722554	2.22857142857143	2.17142857142857	2.2	2.2	0.0259740259740273	1
T794	794	2	If	2	NA	0	1	0	1	9	2	NA	F	2	1	NA	28	1	NA	32.3649755546212	1.30985272401211	21.182708569097	0.0496066048625227	0.000112	0.000107	NA	NA	NA	NA	0	IN	NA	0.000112	YES	NA	NA	NA	IN	IN	-3.93811419666439	2.34285714285714	2.28571428571429	2.31428571428571	2.31428571428571	0.0246913580246882	1
T795	795	2	If	2	NA	0	1	0	1	9	2	NA	F	2	1	NA	28	1	NA	32.194473865365	2.00813696718086	20.9819492464455	0.0336826082633623	0.00016	0.000244	NA	NA	NA	NA	0	IN	NA	0.00016	YES	NA	NA	NA	IN	IN	-3.78697392476698	2.48571428571429	2.51428571428571	2.5	2.5	0.0114285714285678	1
T796	796	2	If	2	NA	0	1	0	1	9	2	NA	F	2	1	NA	28	1	NA	32.8116480055291	0.968016363438439	21.4994425915226	0.0673941783565674	0.000141	9.18e-05	NA	only_1	NA	NA	0	IN	NA	0.000141	YES	NA	NA	NA	IN	IN	-3.84068852629622	2.22857142857143	2.22857142857143	2.22857142857143	2.22857142857143	0	1
T797	797	2	If	2	NA	0	1	0	1	9	2	NA	F	2	1	NA	28	1	NA	29.755393556251	0.964717777514971	21.2622330055083	0.0358469047088604	0.00114	0.000632	NA	NA	NA	NA	NA	IN	NA	0.00114	YES	NA	NA	NA	IN	IN	-2.94183409863841	2.14285714285714	2.14285714285714	2.14285714285714	2.14285714285714	0	1
T798	798	2	If	2	NA	0	1	0	1	9	2	NA	F	2	1	NA	28	1	NA	31.4909172	1.35600975	20.9154589	0.03344174	0.000335	0.000448	NA	NA	NA	NA	0	IN	NA	0.000335	YES	NA	NA	NA	IN	IN	-3.47067874630658	2.28571428571429	2.25714285714286	2.27142857142857	2.27142857142857	0.012578616352202	1
T799	799	2	If	2	NA	0	1	0	1	9	2	NA	F	2	1	NA	28	1	NA	30.9700313	0.17993624	27.3014097	0.20557516	0.0324	0.00536	NA	NA	NA	NA	0	IN	Actine_sur_27	0.0324	NO	over25	over27	NA	OUT	OUT	-1.48941055730691	2.4	2.37142857142857	2.38571428571429	2.38571428571429	0.0119760479041921	1
T800	800	2	If	2	NA	0	1	0	1	9	2	NA	F	2	1	NA	28	1	NA	29.4042122409801	0.46267192590038	21.1508109449007	0.0263708282083946	0.00137	0.000424	NA	NA	NA	NA	NA	IN	NA	0.00137	YES	NA	NA	NA	IN	IN	-2.86222983634574	2.11428571428571	2.14285714285714	2.12857142857143	2.12857142857143	0.0134228187919471	1
T801	801	2	If	2	NA	0	1	0	1	9	2	NA	F	2	1	NA	34	3	NA	31.3585946202317	0.82594735113383	26.6552910085088	0.0896295353421084	0.01	0.00665	NA	NA	NA	NA	0	IN	NA	0.01	NO	over25	NA	NA	IN	OUT	-1.99985605523678	2.02857142857143	2.02857142857143	2.02857142857143	2.02857142857143	0	1
T802	802	2	If	2	NA	0	1	1	2	9	2	DN	NA	NA	2	NA	34	3	NA	NA	NA	NA	NA	NA	NA	NA	NA	NA	NA	NA	OUT	Dead_nymphe	NA	NO	NA	NA	NA	OUT	OUT	NA	NA	NA	NA	NA	NA	NA
T803	803	2	If	2	NA	0	1	0	1	9	2	NA	M	1	1	NA	34	3	NA	28.0430823658024	0.181824380291055	21.7836361353416	0.0233879532085292	0.00405	0.000446	NA	NA	NA	NA	NA	IN	NA	0.00405	YES	NA	NA	NA	IN	IN	-2.39218964411276	1.85714285714286	1.85714285714286	1.85714285714286	1.85714285714286	0	0
T804	804	2	If	2	NA	0	1	0	1	9	2	NA	M	1	1	NA	34	3	NA	28.3821715612745	0.195191688654572	22.1850980966575	0.036821302005554	0.00386	0.000448	NA	NA	NA	NA	NA	IN	NA	0.00386	YES	NA	NA	NA	IN	IN	-2.41303987969249	1.77142857142857	NA	NA	1.77142857142857	NA	0
T805	805	2	If	2	NA	0	1	1	2	9	2	DN	NA	NA	2	NA	34	3	NA	NA	NA	NA	NA	NA	NA	NA	NA	NA	NA	NA	OUT	Dead_nymphe	NA	NO	NA	NA	NA	OUT	OUT	NA	NA	NA	NA	NA	NA	NA
T806	806	2	If	2	NA	0	1	1	2	9	2	DN	NA	NA	2	NA	34	3	NA	NA	NA	NA	NA	NA	NA	NA	NA	NA	NA	NA	OUT	Dead_nymphe	NA	NO	NA	NA	NA	OUT	OUT	NA	NA	NA	NA	NA	NA	NA
T807	807	2	If	2	NA	0	1	0	1	9	2	NA	M	1	1	NA	34	3	NA	28.2268027679487	0.178850991577549	22.8513841265704	0.116397350019146	0.0078	0.000977	NA	NA	NA	NA	NA	IN	NA	0.0078	YES	NA	NA	NA	IN	IN	-2.10772086136582	1.74285714285714	1.74285714285714	1.74285714285714	1.74285714285714	0	0
T808	808	2	If	2	NA	0	1	0	1	9	2	NA	M	1	1	NA	34	3	NA	29.6505183733618	0.846693234201752	22.6768030488679	0.0933397497265778	0.00234	0.00123	NA	NA	NA	NA	NA	IN	NA	0.00234	YES	NA	NA	NA	IN	IN	-2.63016932746512	1.77142857142857	1.8	1.78571428571429	1.78571428571429	0.0160000000000008	0
T809	809	2	If	2	NA	0	1	0	1	9	2	NA	M	1	1	NA	34	3	NA	NA	NA	NA	NA	NA	NA	NA	NA	NA	NA	NA	NA	NA	NA	NO	NA	NA	NA	0	0	NA	1.74285714285714	1.77142857142857	1.75714285714286	1.75714285714286	0.0162601626016268	0
T810	810	2	If	2	NA	0	1	0	1	9	2	NA	M	1	1	NA	34	3	NA	26.7848108309604	0.0619188455013187	25.9434716933811	0.0561135846089149	0.1611	0.00774	NA	NA	NA	NA	NA	IN	NA	0.1611	NO	over25	NA	NA	IN	OUT	-0.792895523073052	1.68571428571429	NA	NA	1.68571428571429	NA	0
T811	811	2	If	2	NA	0	1	0	1	9	2	NA	F	2	1	NA	34	3	NA	24.8878603650231	0.0327303347671267	26.6310690676124	0.191435056865498	0.9085	0.1043	NA	NA	NA	NA	NA	IN	NA	0.9085	NO	over25	NA	NA	IN	OUT	-0.0416734836739646	2.05714285714286	2.05714285714286	2.05714285714286	2.05714285714286	0	1
T812	812	2	If	2	NA	0	1	0	1	9	2	NA	M	1	1	NA	34	3	NA	30.8382073340475	0.697010299991344	26.6445971406691	0.0182699247290652	0.0124	0.00508	NA	NA	NA	NA	0	OUT	Mesure_aile	0.0124	NO	over25	NA	NA	OUT	OUT	-1.9064622266281	NA	NA	NA	NA	NA	0
T813	813	2	If	2	NA	0	1	0	1	9	2	NA	M	1	1	NA	34	3	NA	28.863284189111	0.116742737451701	22.0489943776813	0.038719785745345	0.00271	0.000199	NA	NA	NA	NA	NA	IN	NA	0.00271	YES	NA	NA	NA	IN	IN	-2.56649978426255	1.82857142857143	NA	NA	1.82857142857143	NA	0
T814	814	2	If	2	NA	0	1	0	1	9	2	NA	M	1	1	NA	34	3	NA	27.8968861877491	0.0612459256869901	21.6909527712586	0.0393086812663143	0.00422	0.000183	NA	NA	NA	NA	NA	IN	NA	0.00422	YES	NA	NA	NA	IN	IN	-2.37434652509655	1.74285714285714	1.77142857142857	1.75714285714286	1.75714285714286	0.0162601626016268	0
T815	815	2	If	2	NA	0	1	0	1	9	2	NA	M	1	1	NA	34	3	NA	27.7540378858667	0.518635000764503	21.4854349832562	0.0315821381636897	0.00369	0.00111	NA	NA	NA	NA	NA	IN	NA	0.00369	YES	NA	NA	NA	IN	IN	-2.43258365012651	1.77142857142857	NA	NA	1.77142857142857	NA	0
T816	816	2	C	1	NA	0	1	0	1	10	2	NA	F	2	1	NA	28	1	NA	NA	NA	NA	NA	NA	NA	NA	NA	NA	NA	NA	NA	NA	NA	NO	NA	NA	NA	0	0	NA	2.48571428571429	NA	NA	2.48571428571429	NA	1
T817	817	2	C	1	NA	0	1	0	1	10	2	NA	M	1	1	NA	34	3	NA	NA	NA	NA	NA	NA	NA	NA	NA	NA	NA	NA	NA	NA	NA	NO	NA	NA	NA	0	0	NA	1.77142857142857	1.8	1.78571428571429	1.78571428571429	0.0160000000000008	0
T818	818	2	C	1	NA	0	1	0	1	10	2	NA	M	1	1	NA	34	3	NA	NA	NA	NA	NA	NA	NA	NA	NA	NA	NA	NA	NA	NA	NA	NO	NA	NA	NA	0	0	NA	1.68571428571429	1.68571428571429	1.68571428571429	1.68571428571429	0	0
T819	819	2	C	1	NA	0	1	0	1	10	2	NA	M	1	1	NA	34	3	NA	NA	NA	NA	NA	NA	NA	NA	NA	NA	NA	NA	NA	NA	NA	NO	NA	NA	NA	0	0	NA	1.68571428571429	1.71428571428571	1.7	1.7	0.0168067226890706	0
T820	820	2	C	1	NA	0	1	0	1	10	2	NA	F	2	1	NA	34	3	NA	NA	NA	NA	NA	NA	NA	NA	NA	NA	NA	NA	NA	NA	NA	NO	NA	NA	NA	0	0	NA	1.77142857142857	1.77142857142857	1.77142857142857	1.77142857142857	0	1
T821	821	2	C	1	NA	0	1	0	1	10	2	NA	F	2	1	NA	34	3	NA	NA	NA	NA	NA	NA	NA	NA	NA	NA	NA	NA	NA	NA	NA	NO	NA	NA	NA	0	0	NA	2.25714285714286	2.28571428571429	2.27142857142857	2.27142857142857	0.012578616352202	1
T822	822	2	C	1	NA	0	1	1	2	10	2	DN	NA	NA	2	NA	34	3	NA	NA	NA	NA	NA	NA	NA	NA	NA	NA	NA	NA	OUT	Dead_nymphe	NA	NO	NA	NA	NA	OUT	OUT	NA	NA	NA	NA	NA	NA	NA
T823	823	2	C	1	NA	0	1	1	2	10	2	DN	NA	NA	2	NA	34	3	NA	NA	NA	NA	NA	NA	NA	NA	NA	NA	NA	NA	OUT	Dead_nymphe	NA	NO	NA	NA	NA	OUT	OUT	NA	NA	NA	NA	NA	NA	NA
T824	824	2	C	1	NA	0	1	0	1	10	2	NA	M	1	1	NA	34	3	NA	NA	NA	NA	NA	NA	NA	NA	NA	NA	NA	NA	NA	NA	NA	NO	NA	NA	NA	0	0	NA	1.88571428571429	1.85714285714286	1.87142857142857	1.87142857142857	0.0152671755725198	0
T825	825	2	C	1	NA	0	1	1	2	10	2	DN	NA	NA	2	NA	34	3	NA	NA	NA	NA	NA	NA	NA	NA	NA	NA	NA	NA	OUT	Dead_nymphe	NA	NO	NA	NA	NA	OUT	OUT	NA	NA	NA	NA	NA	NA	NA
T826	826	2	C	1	NA	0	1	1	2	10	2	DN	NA	NA	2	NA	34	3	NA	NA	NA	NA	NA	NA	NA	NA	NA	NA	NA	NA	OUT	Dead_nymphe	NA	NO	NA	NA	NA	OUT	OUT	NA	NA	NA	NA	NA	NA	NA
T827	827	2	If	2	NA	0	1	0	1	10	2	NA	F	2	1	NA	28	1	NA	31.2295913	0.88332847	18.9808824	0.01560292	0.000114	7.13e-05	NA	NA	NA	NA	0	IN	NA	0.000114	YES	NA	NA	NA	IN	IN	-3.93064645505633	2.37142857142857	2.34285714285714	2.35714285714286	2.35714285714286	0.0121212121212128	1
T828	828	2	If	2	NA	0	1	0	1	10	2	NA	F	2	1	NA	28	1	NA	32.7580447420004	0.542268120514965	20.7278742814072	0.0100611979498493	8.86e-05	3.42e-05	NA	NA	No_virus	0	0	IN	NA	0	YES	NA	NA	NA	IN	IN	-5.47951646725921	2.25714285714286	2.28571428571429	2.27142857142857	2.27142857142857	0.012578616352202	1
T829	829	2	If	2	NA	0	1	0	1	10	2	NA	F	2	1	NA	28	1	NA	31.0735649960418	0.166078024438788	27.4493559472111	0.105726754269359	0.0192	0.00239	NA	NA	NA	NA	0	IN	Actine_sur_27	0.0192	NO	over25	over27	NA	OUT	OUT	-1.71662379411226	2.31428571428571	2.28571428571429	2.3	2.3	0.0124223602484435	1
T830	830	2	If	2	NA	0	1	0	1	10	2	NA	F	2	1	NA	28	1	NA	35.4640364079629	3.92874069799814	21.2527083122205	0.0798886987448146	3.71e-05	0.000156	NA	NA	NA	NA	0	IN	NA	3.71e-05	YES	NA	NA	NA	IN	IN	-4.39345741686543	2.42857142857143	2.42857142857143	2.42857142857143	2.42857142857143	0	1
T831	831	2	If	2	NA	0	1	0	1	10	2	NA	F	2	1	NA	28	1	NA	29.1505683256892	0.336161125045079	27.0963311901691	0.0153021225479738	0.1928	0.0414	NA	NA	NA	NA	NA	IN	Actine_sur_27	0.1928	NO	over25	over27	NA	OUT	OUT	-0.71488550324527	2.4	2.4	2.4	2.4	0	1
T832	832	2	If	2	NA	0	1	0	1	10	2	NA	F	2	1	NA	28	1	NA	32.2713722809058	0.589412822870304	21.3802836496623	0.0720749222190565	0.000467	0.000186	NA	NA	NA	NA	0	IN	NA	0.000467	YES	NA	NA	NA	IN	IN	-3.32761116985408	2.48571428571429	NA	NA	2.48571428571429	NA	1
T833	833	2	If	2	NA	0	1	0	1	10	2	NA	F	2	1	NA	28	1	NA	32.6320292202048	2.02985282239013	20.8247824806842	0.0269030512117547	0.000104	0.000159	NA	NA	NA	NA	0	IN	NA	0.000104	YES	NA	NA	NA	IN	IN	-3.96933957009435	2.28571428571429	NA	NA	2.28571428571429	NA	1
T834	834	2	If	2	NA	0	1	0	1	10	2	NA	F	2	1	NA	28	1	NA	34.9640413561226	2.46341283093452	21.5322757580414	0.0516477705363061	6.59e-05	0.000131	NA	NA	NA	NA	0	IN	NA	6.59e-05	YES	NA	NA	NA	IN	IN	-4.1597997767674	2.28571428571429	NA	NA	2.28571428571429	NA	1
T835	835	2	If	2	NA	0	1	0	1	10	2	NA	F	2	1	NA	28	1	NA	33.2401529443449	3.42589792265525	26.692476557884	0.110744438035596	0.00735	0.0221	NA	NA	NA	NA	0	IN	NA	0.00735	NO	over25	NA	NA	IN	OUT	-2.1335168294	2.45714285714286	NA	NA	2.45714285714286	NA	1
T836	836	2	If	2	NA	0	1	0	1	10	2	NA	F	2	1	NA	28	1	NA	33.8784381294194	2.0500488041305	27.0290693100379	0.0941121439861854	0.00236	0.0059	NA	only_1	NA	NA	0	IN	Actine_sur_27	0.00236	NO	over25	over27	NA	OUT	OUT	-2.62647838854776	2.42857142857143	2.42857142857143	2.42857142857143	2.42857142857143	0	1
T837	837	2	If	2	NA	0	1	0	1	10	2	NA	F	2	1	NA	28	1	NA	30.11657959985	0.829859157040397	21.5660305207806	0.0245660336273133	0.00257	0.00149	NA	NA	NA	NA	0	IN	NA	0.00257	YES	NA	NA	NA	IN	IN	-2.58950704846185	2.45714285714286	NA	NA	2.45714285714286	NA	1
T838	838	2	If	2	NA	0	1	0	1	10	2	NA	F	2	1	NA	28	1	NA	33.0927707514638	2.30127974657473	20.9698778149974	0.0460541060942321	8.07e-05	0.000128	NA	NA	NA	NA	0	IN	NA	8.07e-05	YES	NA	NA	NA	IN	IN	-4.07564316827558	2.14285714285714	2.14285714285714	2.14285714285714	2.14285714285714	0	1
T839	839	2	If	2	NA	0	1	0	1	10	2	NA	F	2	1	NA	28	1	NA	28.8214858185817	0.384859095861184	27.1563284866975	0.0506373838720575	0.2531	0.0572	NA	NA	NA	NA	NA	IN	Actine_sur_27	0.2531	NO	over25	over27	NA	OUT	OUT	-0.596702166667983	2.51428571428571	2.48571428571429	2.5	2.5	0.0114285714285678	1
T840	840	2	If	2	NA	0	1	1	2	10	2	DN	NA	NA	2	NA	28	1	NA	NA	NA	NA	NA	NA	NA	NA	NA	NA	NA	NA	OUT	Dead_nymphe	NA	NO	NA	NA	NA	OUT	OUT	NA	NA	NA	NA	NA	NA	NA
T841	841	2	If	2	NA	0	1	0	1	10	2	NA	F	2	1	NA	28	1	NA	34.0147092749249	5.20221974627331	26.6318066912457	0.0796392614529211	0.00391	0.0322	NA	NA	NA	NA	0	IN	NA	0.00391	NO	over25	NA	NA	IN	OUT	-2.40745519241219	2.42857142857143	2.42857142857143	2.42857142857143	2.42857142857143	0	1
T842	842	2	If	2	NA	0	1	0	1	10	2	NA	F	2	1	NA	28	1	NA	33.2167384417973	1.26085086752586	21.3080586775463	0.0167262387386908	0.000219	0.000172	NA	NA	NA	NA	0	IN	NA	0.000219	YES	NA	NA	NA	IN	IN	-3.65303123366874	2.25714285714286	2.25714285714286	2.25714285714286	2.25714285714286	0	1
T843	843	2	If	2	NA	0	1	0	1	10	2	NA	F	2	1	NA	28	1	NA	31.3889965351387	1.09393570676386	21.6337170760898	0.0932777290721405	0.00106	0.001	NA	NA	NA	NA	0	IN	NA	0.00106	YES	NA	NA	NA	IN	IN	-2.97333805956293	2.28571428571429	2.28571428571429	2.28571428571429	2.28571428571429	0	1
T844	844	2	If	2	NA	0	1	0	1	10	2	NA	F	2	1	NA	28	1	NA	31.2882725393483	0.658666442090186	21.6828471760714	0.0497851326407266	0.00118	0.000525	NA	NA	NA	NA	0	IN	NA	0.00118	YES	NA	NA	NA	IN	IN	-2.92689963022275	2.34285714285714	2.37142857142857	2.35714285714286	2.35714285714286	0.0121212121212128	1
T845	845	2	If	2	NA	0	1	0	1	10	2	NA	F	2	1	NA	28	1	NA	0	0	21.2147184566846	0.0272352058688453	NA	NA	NA	NA	NA	NA	0	IN	NA	NA	NO	NA	NA	NA	IN	IN	NA	2.31428571428571	2.28571428571429	2.3	2.3	0.0124223602484435	1
T846	846	2	If	2	NA	0	1	0	1	10	2	NA	F	2	1	NA	28	1	NA	32.031583717685	2.81747754979893	26.768624912372	0.0771285637805224	0.0192	0.044	NA	NA	NA	NA	0	IN	NA	0.0192	NO	over25	NA	NA	IN	OUT	-1.71662379411226	2.42857142857143	NA	NA	2.42857142857143	NA	1
T847	847	2	If	2	NA	0	1	0	1	10	2	NA	F	2	1	NA	28	1	NA	32.1919148564518	2.30960985771812	26.8221862594745	0.0580200056913473	0.0176	0.0287	NA	NA	NA	NA	0	IN	NA	0.0176	NO	over25	NA	NA	IN	OUT	-1.75440553953582	2.48571428571429	2.51428571428571	2.5	2.5	0.0114285714285678	1
T848	848	2	If	2	NA	0	1	0	1	10	2	NA	M	1	1	NA	34	3	NA	35.9531882924008	3.69481446968279	21.1548185844376	0.00738283006852349	7.44e-06	4.98e-05	NA	NA	NA	NA	0	IN	NA	7.44e-06	YES	NA	NA	NA	IN	IN	-4.96838958527652	1.85714285714286	NA	NA	1.85714285714286	NA	0
T849	849	2	If	2	NA	0	1	0	1	10	2	NA	F	2	1	NA	34	3	NA	23.4554304816884	0.0526578200327944	21.242135330039	0.0617522189370837	0.069	0.0032	NA	NA	NA	NA	NA	IN	NA	0.069	YES	NA	NA	NA	IN	IN	-1.16113004474644	2.2	NA	NA	2.2	NA	1
T850	850	2	If	2	NA	0	1	0	1	10	2	NA	M	1	1	NA	34	3	NA	27.7000773313694	0.399561711290674	21.1994891433053	0.0340714338025096	0.0038	0.000857	NA	NA	NA	NA	NA	IN	NA	0.0038	YES	NA	NA	NA	IN	IN	-2.41983770375053	1.88571428571429	NA	NA	1.88571428571429	NA	0
T851	851	2	If	2	NA	0	1	1	2	10	2	DN	NA	NA	2	NA	34	3	NA	NA	NA	NA	NA	NA	NA	NA	NA	NA	NA	NA	OUT	Dead_nymphe	NA	NO	NA	NA	NA	OUT	OUT	NA	NA	NA	NA	NA	NA	NA
T852	852	2	If	2	NA	0	1	1	2	10	2	DN	NA	NA	2	NA	34	3	NA	NA	NA	NA	NA	NA	NA	NA	NA	NA	NA	NA	OUT	Dead_nymphe	NA	NO	NA	NA	NA	OUT	OUT	NA	NA	NA	NA	NA	NA	NA
T853	853	2	If	2	NA	0	1	1	2	10	2	DN	NA	NA	2	NA	34	3	NA	NA	NA	NA	NA	NA	NA	NA	NA	NA	NA	NA	OUT	Dead_nymphe	NA	NO	NA	NA	NA	OUT	OUT	NA	NA	NA	NA	NA	NA	NA
T854	854	2	If	2	NA	0	1	1	2	10	2	DN	NA	NA	2	NA	34	3	NA	NA	NA	NA	NA	NA	NA	NA	NA	NA	NA	NA	OUT	Dead_nymphe	NA	NO	NA	NA	NA	OUT	OUT	NA	NA	NA	NA	NA	NA	NA
T855	855	2	If	2	NA	0	1	1	2	10	2	DN	NA	NA	2	NA	34	3	NA	NA	NA	NA	NA	NA	NA	NA	NA	NA	NA	NA	OUT	Dead_nymphe	NA	NO	NA	NA	NA	OUT	OUT	NA	NA	NA	NA	NA	NA	NA
T856	856	2	If	2	NA	0	1	0	1	10	2	NA	M	1	1	NA	34	3	NA	25.7270307668608	0.152327422090731	21.3743043808609	0.0713330013125582	0.0156	0.00151	NA	NA	NA	NA	NA	IN	NA	0.0156	YES	NA	NA	NA	IN	IN	-1.8067831238723	1.77142857142857	NA	NA	1.77142857142857	NA	0
T857	857	2	If	2	NA	0	1	0	1	10	2	NA	M	1	1	NA	34	3	NA	NA	NA	NA	NA	NA	NA	NA	NA	NA	NA	NA	NA	NA	NA	NO	NA	NA	NA	0	0	NA	1.91428571428571	1.88571428571429	1.9	1.9	0.0150375939849579	0
T858	858	2	If	2	NA	0	1	0	1	10	2	NA	M	1	1	NA	34	3	NA	31.8302030053111	0.894481485939933	20.9698570306823	0.0657023719745149	0.000156	8.69e-05	NA	NA	NA	NA	0	IN	NA	0.000156	YES	NA	NA	NA	IN	IN	-3.79774333210507	1.85714285714286	NA	NA	1.85714285714286	NA	0
T859	859	2	If	2	NA	0	1	0	1	10	2	NA	F	2	1	NA	34	3	NA	25.9439203503524	0.244681964900267	21.4180711767912	0.0571505234859415	0.0128	0.00184	NA	NA	NA	NA	NA	IN	NA	0.0128	YES	NA	NA	NA	IN	IN	-1.89267756942935	2.17142857142857	2.14285714285714	2.15714285714286	2.15714285714286	0.0132450331125833	1
T860	860	2	If	2	NA	0	1	0	1	10	2	NA	M	1	1	NA	34	3	NA	27.6717803203469	0.0226966692341952	22.1167386234711	0.0103213892859331	0.00628	9.26e-05	NA	NA	NA	NA	NA	IN	NA	0.00628	YES	NA	NA	NA	IN	IN	-2.20181116735193	1.91428571428571	NA	NA	1.91428571428571	NA	0
T861	861	2	If	2	NA	0	1	0	1	10	2	NA	M	1	1	NA	34	3	NA	30.3928503469581	0.750570489248231	21.4925759507429	0.0146416224775261	0.000585	0.000338	NA	NA	NA	NA	0	IN	NA	0.000585	YES	NA	NA	NA	IN	IN	-3.23039007846249	1.88571428571429	1.85714285714286	1.87142857142857	1.87142857142857	0.0152671755725198	0
T862	862	2	If	2	NA	0	1	0	1	10	2	NA	M	1	1	NA	34	3	NA	28.5190978434411	0.186427733696897	21.2844326024453	0.0633142589032198	0.00194	0.000238	NA	NA	NA	NA	NA	IN	NA	0.00194	YES	NA	NA	NA	IN	IN	-2.71145679709773	1.74285714285714	NA	NA	1.74285714285714	NA	0
T863	863	2	If	2	NA	0	1	0	1	10	2	NA	M	1	1	NA	34	3	NA	30.0639185934924	0.673362511275263	22.0009150250194	0.0247698764984527	0.00108	0.000526	NA	NA	NA	NA	0	IN	NA	0.00108	YES	NA	NA	NA	IN	IN	-2.9652452434019	1.91428571428571	NA	NA	1.91428571428571	NA	0
T864	864	2	If	2	NA	0	1	0	1	10	2	NA	M	1	1	NA	34	3	NA	28.1580037105666	0.119046567386155	21.5265978432893	0.0106232492145715	0.00316	0.000227	NA	NA	NA	NA	NA	IN	NA	0.00316	YES	NA	NA	NA	IN	IN	-2.4998575592856	1.88571428571429	NA	NA	1.88571428571429	NA	0
T865	865	2	If	2	NA	0	1	1	2	10	2	DN	NA	NA	2	NA	34	3	NA	NA	NA	NA	NA	NA	NA	NA	NA	NA	NA	NA	OUT	Dead_nymphe	NA	NO	NA	NA	NA	OUT	OUT	NA	NA	NA	NA	NA	NA	NA
T866	866	2	If	2	NA	0	1	0	1	10	2	NA	M	1	1	NA	34	3	NA	28.3329311544607	0.44694687221201	21.5136093884942	0.0424494242198124	0.00267	0.000781	NA	NA	NA	NA	NA	IN	NA	0.00267	YES	NA	NA	NA	IN	IN	-2.57294986477445	1.88571428571429	NA	NA	1.88571428571429	NA	0
T867	867	2	If	2	NA	0	1	0	1	10	2	NA	M	1	1	NA	34	3	NA	25.8743689747873	0.0906980993387457	21.740385604789	0.0593683334084978	0.0188	0.00117	NA	NA	NA	NA	NA	IN	NA	0.0188	YES	NA	NA	NA	IN	IN	-1.72576557843352	1.82857142857143	NA	NA	1.82857142857143	NA	0
T868	868	2	If	2	NA	0	1	0	1	10	2	NA	M	1	1	NA	34	3	NA	23.329281864729	0.147185098767861	21.8847385984282	0.110690792276243	0.1014	0.0109	NA	NA	NA	NA	NA	IN	NA	0.1014	YES	NA	NA	NA	IN	IN	-0.99394784714593	1.85714285714286	NA	NA	1.85714285714286	NA	0
T869	869	2	If	2	NA	0	1	0	1	10	2	NA	M	1	1	NA	34	3	NA	NA	NA	NA	NA	NA	NA	NA	NA	NA	NA	NA	NA	NA	NA	NO	NA	NA	NA	0	0	NA	1.77142857142857	1.82857142857143	1.8	1.8	0.0317460317460334	0
T870	870	2	If	2	NA	0	1	0	1	10	2	NA	M	1	1	NA	34	3	NA	25.0651045243326	0.0757084317297161	21.7636209576917	0.0406051162421934	0.0329	0.00164	NA	NA	NA	NA	NA	IN	NA	0.0329	YES	NA	NA	NA	IN	IN	-1.48276034479528	1.91428571428571	NA	NA	1.91428571428571	NA	0
T871	871	2	If	2	NA	0	1	0	1	10	2	NA	F	2	1	NA	34	3	NA	25.7814934812598	0.0866762605439868	27.0299031455129	0.111476731331045	1.454	0.1187	NA	NA	NA	NA	NA	IN	Actine_sur_27	1.454	NO	over25	over27	NA	OUT	OUT	0.162565396677466	2.17142857142857	NA	NA	2.17142857142857	NA	1
T872	872	2	If	2	NA	0	1	1	2	10	2	DN	NA	NA	2	NA	34	3	NA	NA	NA	NA	NA	NA	NA	NA	NA	NA	NA	NA	OUT	Dead_nymphe	NA	NO	NA	NA	NA	OUT	OUT	NA	NA	NA	NA	NA	NA	NA
T873	873	2	If	2	NA	0	1	0	1	10	2	NA	F	2	1	NA	34	3	NA	26.4964467531084	0.163483852514821	20.9829589965856	0.0814183990280076	0.00721	0.000787	NA	NA	NA	NA	NA	IN	NA	0.00721	YES	NA	NA	NA	IN	IN	-2.14186510208489	2.22857142857143	2.22857142857143	2.22857142857143	2.22857142857143	0	1
T874	874	2	If	2	NA	0	1	0	1	10	2	NA	M	1	1	NA	34	3	NA	27.0915475051687	0.0889396240661843	21.9835351664647	0.0544779893114469	0.00856	0.000528	NA	NA	NA	NA	NA	IN	NA	0.00856	YES	NA	NA	NA	IN	IN	-2.06735808024008	1.85714285714286	NA	NA	1.85714285714286	NA	0
T875	875	2	If	2	NA	0	1	0	1	10	2	NA	M	1	1	NA	34	3	NA	36.1270466644306	0.0549311189448492	20.9602595673483	0.0419260820689905	5.71e-06	2.53e-07	NA	NA	No_virus	0	0	IN	NA	0	YES	NA	NA	NA	IN	IN	-5.47951646725921	1.8	1.82857142857143	1.81428571428571	1.81428571428571	0.0157480314960638	0
T876	876	2	C	1	NA	0	1	0	1	10	2	NA	F	2	1	NA	34	3	NA	NA	NA	NA	NA	NA	NA	NA	NA	NA	NA	NA	NA	NA	NA	NO	NA	NA	NA	0	0	NA	2.11428571428571	1.82857142857143	1.97142857142857	1.97142857142857	0.144927536231881	1
T877	877	2	If	2	NA	0	1	0	1	10	2	NA	F	2	1	NA	28	1	NA	29.4904923245129	0.225532214564092	26.9512498169983	0.0590255105881395	0.1377	0.0198	NA	NA	NA	NA	NA	IN	NA	0.1377	NO	over25	NA	NA	IN	OUT	-0.861055604631397	2.28571428571429	NA	NA	2.28571428571429	NA	1
T878	878	2	If	2	NA	0	1	0	1	10	2	NA	F	2	1	NA	28	1	NA	31.7679500731176	0.685160875215738	21.2613231990869	0.0226348920004107	0.000629	0.000292	NA	NA	NA	NA	0	IN	NA	0.000629	YES	NA	NA	NA	IN	IN	-3.19906651557733	2.37142857142857	NA	NA	2.37142857142857	NA	1
T879	879	2	C	1	NA	0	1	0	1	11	2	NA	F	2	1	NA	28	1	NA	NA	NA	NA	NA	NA	NA	NA	NA	NA	NA	NA	NA	NA	NA	NO	NA	NA	NA	0	0	NA	2.28571428571429	2.25714285714286	2.27142857142857	2.27142857142857	0.012578616352202	1
T880	880	2	C	1	NA	0	1	1	2	11	2	DN	NA	NA	2	NA	34	3	NA	NA	NA	NA	NA	NA	NA	NA	NA	NA	NA	NA	OUT	Dead_nymphe	NA	NO	NA	NA	NA	OUT	OUT	NA	NA	NA	NA	NA	NA	NA
T881	881	2	C	1	NA	0	1	1	2	11	2	DN	NA	NA	2	NA	34	3	NA	NA	NA	NA	NA	NA	NA	NA	NA	NA	NA	NA	OUT	Dead_nymphe	NA	NO	NA	NA	NA	OUT	OUT	NA	NA	NA	NA	NA	NA	NA
T882	882	2	C	1	NA	0	1	0	1	11	2	NA	M	1	1	NA	34	3	NA	NA	NA	NA	NA	NA	NA	NA	NA	NA	NA	NA	NA	NA	NA	NO	NA	NA	NA	0	0	NA	1.85714285714286	1.85714285714286	1.85714285714286	1.85714285714286	0	0
T883	883	2	C	1	NA	0	1	0	1	11	2	NA	F	2	1	NA	34	3	NA	NA	NA	NA	NA	NA	NA	NA	NA	NA	NA	NA	NA	NA	NA	NO	NA	NA	NA	0	0	NA	2.17142857142857	2.14285714285714	2.15714285714286	2.15714285714286	0.0132450331125833	1
T884	884	2	C	1	NA	0	1	1	2	11	2	DN	NA	NA	2	NA	34	3	NA	NA	NA	NA	NA	NA	NA	NA	NA	NA	NA	NA	OUT	Dead_nymphe	NA	NO	NA	NA	NA	OUT	OUT	NA	NA	NA	NA	NA	NA	NA
T885	885	2	C	1	NA	0	1	1	2	11	2	DN	NA	NA	2	NA	34	3	NA	NA	NA	NA	NA	NA	NA	NA	NA	NA	NA	NA	OUT	Dead_nymphe	NA	NO	NA	NA	NA	OUT	OUT	NA	NA	NA	NA	NA	NA	NA
T886	886	2	C	1	NA	0	1	0	1	11	2	NA	F	2	1	NA	34	3	NA	NA	NA	NA	NA	NA	NA	NA	NA	NA	NA	NA	NA	NA	NA	NO	NA	NA	NA	0	0	NA	2.28571428571429	2.25714285714286	2.27142857142857	2.27142857142857	0.012578616352202	1
T887	887	2	C	1	NA	0	1	1	2	11	2	DN	NA	NA	2	NA	34	3	NA	NA	NA	NA	NA	NA	NA	NA	NA	NA	NA	NA	OUT	Dead_nymphe	NA	NO	NA	NA	NA	OUT	OUT	NA	NA	NA	NA	NA	NA	NA
T888	888	2	C	1	NA	0	1	1	2	11	2	DN	NA	NA	2	NA	34	3	NA	NA	NA	NA	NA	NA	NA	NA	NA	NA	NA	NA	OUT	Dead_nymphe	NA	NO	NA	NA	NA	OUT	OUT	NA	NA	NA	NA	NA	NA	NA
T889	889	2	C	1	NA	0	1	0	1	11	2	NA	M	1	1	NA	34	3	NA	NA	NA	NA	NA	NA	NA	NA	NA	NA	NA	0	IN	NA	NA	NO	NA	NA	NA	IN	IN	NA	1.88571428571429	1.91428571428571	1.9	1.9	0.0150375939849579	0
T890	890	2	C	1	NA	0	1	0	1	11	2	NA	M	1	1	NA	34	3	NA	NA	NA	NA	NA	NA	NA	NA	only_1	NA	NA	0	IN	NA	NA	NO	NA	NA	NA	IN	IN	NA	1.94285714285714	NA	NA	1.94285714285714	NA	0
T891	891	2	C	1	NA	0	1	0	1	11	2	NA	M	1	1	NA	34	3	NA	NA	NA	NA	NA	NA	NA	NA	NA	NA	NA	NA	NA	NA	NA	NO	NA	NA	NA	0	0	NA	1.85714285714286	NA	NA	1.85714285714286	NA	0
T892	892	2	C	1	NA	0	1	0	1	11	2	NA	M	1	1	NA	34	3	NA	NA	NA	NA	NA	NA	NA	NA	NA	NA	NA	NA	NA	NA	NA	NO	NA	NA	NA	0	0	NA	1.74285714285714	NA	NA	1.74285714285714	NA	0
T893	893	2	If	2	NA	0	1	0	1	11	2	NA	F	2	1	NA	28	1	NA	NA	NA	NA	NA	NA	NA	NA	NA	NA	NA	NA	NA	NA	NA	NO	NA	NA	NA	0	0	NA	2.34285714285714	2.34285714285714	2.34285714285714	2.34285714285714	0	1
T894	894	2	If	2	NA	0	1	0	1	11	2	NA	F	2	1	NA	28	1	NA	NA	NA	NA	NA	NA	NA	NA	NA	NA	NA	NA	NA	NA	NA	NO	NA	NA	NA	0	0	NA	2.25714285714286	2.28571428571429	2.27142857142857	2.27142857142857	0.012578616352202	1
T895	895	2	If	2	NA	0	1	0	1	11	2	NA	F	2	1	NA	28	1	NA	NA	NA	NA	NA	NA	NA	NA	NA	NA	NA	NA	NA	NA	NA	NO	NA	NA	NA	0	0	NA	2.31428571428571	2.31428571428571	2.31428571428571	2.31428571428571	0	1
T896	896	2	If	2	NA	0	1	0	1	11	2	NA	F	2	1	NA	28	1	NA	NA	NA	NA	NA	NA	NA	NA	NA	NA	NA	NA	NA	NA	NA	NO	NA	NA	NA	0	0	NA	2.45714285714286	NA	NA	2.45714285714286	NA	1
T897	897	2	If	2	NA	0	1	0	1	11	2	NA	F	2	1	NA	28	1	NA	30.9159274465497	0.95570307031396	26.7527605426526	0.10504664978153	0.0432	0.0336	NA	NA	NA	NA	0	IN	NA	0.0432	NO	over25	NA	NA	IN	OUT	-1.36448292839406	2.25714285714286	NA	NA	2.25714285714286	NA	1
T898	898	2	If	2	NA	0	1	0	1	11	2	NA	F	2	1	NA	34	3	NA	25.7364177889999	0.0223285590097057	21.6783315475193	0.0457525964909438	0.0175	0.000509	NA	NA	NA	NA	NA	IN	NA	0.0175	YES	NA	NA	NA	IN	IN	-1.75687969132137	2.14285714285714	2.14285714285714	2.14285714285714	2.14285714285714	0	1
T899	899	2	If	2	NA	0	1	0	1	11	2	NA	F	2	1	NA	34	3	NA	27.0954257864478	0.0283154886135309	21.2193096425812	0.0275282709357302	0.0056	0.000129	NA	NA	NA	NA	NA	IN	NA	0.0056	YES	NA	NA	NA	IN	IN	-2.25155496223412	1.8	NA	NA	1.8	NA	1
T900	900	2	If	2	NA	0	1	1	2	11	2	DN	NA	NA	2	NA	34	3	NA	NA	NA	NA	NA	NA	NA	NA	NA	NA	NA	NA	OUT	Dead_nymphe	NA	NO	NA	NA	NA	OUT	OUT	NA	NA	NA	NA	NA	NA	NA
T901	901	2	If	2	NA	0	1	0	1	11	2	NA	M	1	1	NA	34	3	NA	28.8752567466905	0.207570665468514	21.8987001052066	0.0576275375768614	0.00235	0.000318	NA	NA	NA	NA	NA	IN	NA	0.00235	YES	NA	NA	NA	IN	IN	-2.62831993699499	1.71428571428571	1.74285714285714	1.72857142857143	1.72857142857143	0.0165289256198355	0
T902	902	2	If	2	NA	0	1	0	1	11	2	NA	F	2	1	NA	34	3	NA	27.9117949328474	0.0987333140569565	21.5525988100967	0.0646192170351699	0.00367	0.00026	NA	NA	NA	NA	NA	IN	NA	0.00367	YES	NA	NA	NA	IN	IN	-2.43494182774075	1.71428571428571	NA	NA	1.71428571428571	NA	1
T903	903	2	If	2	NA	0	1	1	2	11	2	DN	NA	NA	2	NA	34	3	NA	NA	NA	NA	NA	NA	NA	NA	NA	NA	NA	NA	OUT	Dead_nymphe	NA	NO	NA	NA	NA	OUT	OUT	NA	NA	NA	NA	NA	NA	NA
T904	904	2	If	2	NA	0	1	0	1	11	2	NA	F	2	1	NA	34	3	NA	20.6436763	0.05827623	20.9825199	0.0266496	0.6133	0.0228	NA	NA	NA	NA	NA	IN	NA	0.6133	YES	NA	NA	NA	IN	IN	-0.212324687876804	2	NA	NA	2	NA	1
T905	905	2	If	2	NA	0	1	0	1	11	2	NA	M	1	1	NA	34	3	NA	27.0041059	0.46755148	21.2637167	0.0694309	0.0102	0.00282	NA	NA	NA	NA	NA	IN	NA	0.0102	YES	NA	NA	NA	IN	IN	-1.99125870546267	1.91428571428571	NA	NA	1.91428571428571	NA	0
T906	906	2	If	2	NA	0	1	0	1	11	2	NA	F	2	1	NA	34	3	NA	28.7856324	0.17142637	21.9601624	0.06669804	0.00467	0.000521	NA	NA	NA	NA	NA	IN	NA	0.00467	YES	NA	NA	NA	IN	IN	-2.33037494481537	2.14285714285714	2.17142857142857	2.15714285714286	2.15714285714286	0.0132450331125833	1
T907	907	2	If	2	NA	0	1	0	1	11	2	NA	M	1	1	NA	34	3	NA	14.6671357607844	0.0529117668791068	21.9204129733956	0.0238050696924058	35.41	1.204	NA	NA	NA	NA	NA	IN	NA	35.41	YES	NA	NA	NA	IN	IN	1.54912596741573	1.8	1.8	1.8	1.8	0	0
T908	908	2	If	2	NA	0	1	0	1	11	2	NA	F	2	1	NA	34	3	NA	31.7124578178731	0.891394251254971	21.5788970775082	0.0027220800552522	0.000245	0.000172	NA	NA	NA	NA	0	IN	NA	0.000245	YES	NA	NA	NA	IN	IN	-3.60499704516366	2.17142857142857	2.2	2.18571428571429	2.18571428571429	0.0130718954248373	1
T909	909	2	If	2	NA	0	1	0	1	11	2	NA	F	2	1	NA	34	3	NA	29.1700705	0.59139646	21.6074057	0.01522359	0.00282	0.000948	NA	NA	NA	NA	NA	IN	NA	0.00282	YES	NA	NA	NA	IN	IN	-2.54924066449215	2.11428571428571	2.14285714285714	2.12857142857143	2.12857142857143	0.0134228187919471	1
T910	910	2	If	2	NA	0	1	0	1	11	2	NA	F	2	1	NA	34	3	NA	27.5617626	0.48937106	21.2289126	0.02665558	0.00678	0.00214	NA	NA	NA	NA	NA	IN	NA	0.00678	YES	NA	NA	NA	IN	IN	-2.16855801492888	2.22857142857143	NA	NA	2.22857142857143	NA	1
T911	911	2	If	2	NA	0	1	0	1	11	2	NA	F	2	1	NA	34	3	NA	26.9195715437636	0.361754479454564	21.5232736651847	0.0299296349994323	0.00684	0.00142	NA	NA	NA	NA	NA	IN	NA	0.00684	YES	NA	NA	NA	IN	IN	-2.1647334688283	2.17142857142857	2.14285714285714	2.15714285714286	2.15714285714286	0.0132450331125833	1
T912	912	2	If	2	NA	0	1	0	1	11	2	NA	M	1	1	NA	34	3	NA	25.7572209386105	0.0850137221677954	21.5499302489281	0.0931000391167067	0.0159	0.00115	NA	NA	NA	NA	NA	IN	NA	0.0159	YES	NA	NA	NA	IN	IN	-1.7985123388149	1.82857142857143	1.82857142857143	1.82857142857143	1.82857142857143	0	0
T913	913	2	If	2	NA	0	1	0	1	11	2	NA	M	1	1	NA	34	3	NA	28.7983790544039	0.424359268686346	21.0929036181859	0.0223637206302675	0.00141	0.000356	NA	NA	NA	NA	NA	IN	NA	0.00141	YES	NA	NA	NA	IN	IN	-2.84976103170038	1.82857142857143	NA	NA	1.82857142857143	NA	0
T914	914	2	If	2	NA	0	1	0	1	11	2	NA	F	2	1	NA	34	3	NA	24.9535575429689	0.0100960187578551	20.934228985987	0.0355538209904183	0.0175	0.000368	NA	NA	NA	NA	NA	IN	NA	0.0175	YES	NA	NA	NA	IN	IN	-1.75687969132137	2.17142857142857	2.17142857142857	2.17142857142857	2.17142857142857	0	1
T915	915	2	If	2	NA	0	1	0	1	11	2	NA	F	2	1	NA	34	3	NA	27.1853118321929	0.150427643661576	20.6641964235852	0.00620487443410108	0.00325	0.000296	NA	NA	NA	NA	NA	IN	NA	0.00325	YES	NA	NA	NA	IN	IN	-2.48767388441607	2.17142857142857	2.2	2.18571428571429	2.18571428571429	0.0130718954248373	1
T916	916	2	If	2	NA	0	1	0	1	11	2	NA	M	1	1	NA	34	3	NA	26.8646373	0.35987489	21.6778732	0.03863557	0.0147	0.0031	NA	NA	NA	NA	NA	IN	NA	0.0147	YES	NA	NA	NA	IN	IN	-1.83258473845591	1.91428571428571	NA	NA	1.91428571428571	NA	0
T917	917	2	If	2	NA	0	1	0	1	11	2	NA	F	2	1	NA	34	3	NA	26.9962525076687	0.245724416543463	21.4570462432462	0.0254096385344306	0.00622	0.00093	NA	NA	NA	NA	NA	IN	NA	0.00622	YES	NA	NA	NA	IN	IN	-2.20597821616168	1.97142857142857	2	1.98571428571429	1.98571428571429	0.0143884892086338	1
T918	918	2	If	2	NA	0	1	0	1	11	2	NA	M	1	1	NA	34	3	NA	31.1438085329644	0.0344621364140681	21.1651094377852	0.0702807941362606	0.000273	1.24e-05	NA	NA	NA	NA	0	IN	NA	0.000273	YES	NA	NA	NA	IN	IN	-3.55859553839002	1.91428571428571	1.91428571428571	1.91428571428571	1.91428571428571	0	0
T919	919	2	If	2	NA	0	1	0	1	11	2	NA	F	2	1	NA	34	3	NA	29.0751835288635	0.322393359785284	21.2454527835344	0.0450353724800065	0.00128	0.000252	NA	NA	NA	NA	NA	IN	NA	0.00128	YES	NA	NA	NA	IN	IN	-2.89166672946236	2.17142857142857	2.17142857142857	2.17142857142857	2.17142857142857	0	1
T920	920	2	If	2	NA	0	1	0	1	11	2	NA	F	2	1	NA	34	3	NA	19.5061549741841	0.0319929249811972	20.8345728952396	0.0193696554999396	1.706	0.0368	NA	NA	NA	NA	NA	IN	NA	1.706	YES	NA	NA	NA	IN	IN	0.231979870726468	2.11428571428571	2.11428571428571	2.11428571428571	2.11428571428571	0	1
T921	921	2	If	2	NA	0	1	0	1	11	2	NA	F	2	1	NA	34	3	NA	30.8488374	0.19305923	21.3684588	0.10225134	0.000722	9.59e-05	NA	NA	NA	NA	0	IN	NA	0.000722	YES	NA	NA	NA	IN	IN	-3.13947334094461	2.2	2.17142857142857	2.18571428571429	2.18571428571429	0.0130718954248373	1
T922	922	2	If	2	NA	0	1	0	1	11	2	NA	M	1	1	NA	34	3	NA	27.7623354628191	0.183456418416218	21.6274619290075	0.0153729017554664	0.00411	0.000444	NA	NA	NA	NA	NA	IN	NA	0.00411	YES	NA	NA	NA	IN	IN	-2.38580803069908	1.85714285714286	NA	NA	1.85714285714286	NA	0
T923	923	2	If	2	NA	0	1	0	1	11	2	NA	M	1	1	NA	34	3	NA	32.5944892424585	4.56033063975131	22.1169380199857	0.014283917559715	0.000174	0.000898	NA	NA	NA	NA	0	IN	NA	0.000174	YES	NA	NA	NA	IN	IN	-3.75125452361128	1.85714285714286	NA	NA	1.85714285714286	NA	0
T924	924	2	If	2	NA	0	1	0	1	11	2	NA	M	1	1	NA	34	3	NA	27.7700955856343	0.157816614378588	21.2208793858962	0.0669976966711197	0.00313	0.000319	NA	NA	NA	NA	NA	IN	NA	0.00313	YES	NA	NA	NA	IN	IN	-2.50399594221213	1.88571428571429	1.91428571428571	1.9	1.9	0.0150375939849579	0
T925	925	2	If	2	NA	0	1	0	1	11	2	NA	M	1	1	NA	34	3	NA	33.463138	4.17301	21.635344	0.01935792	0.000122	0.00055	NA	NA	NA	NA	0	IN	NA	0.000122	YES	NA	NA	NA	IN	IN	-3.90199694155708	1.74285714285714	NA	NA	1.74285714285714	NA	0
T926	926	2	If	2	NA	0	1	0	1	11	2	NA	F	2	1	NA	34	3	NA	NA	NA	NA	NA	NA	NA	NA	NA	NA	NA	NA	NA	NA	NA	NO	NA	NA	NA	0	0	NA	2.11428571428571	2.08571428571429	2.1	2.1	0.0136054421768667	1
T927	927	2	If	2	NA	0	1	0	1	11	2	NA	F	2	1	NA	34	3	NA	29.352213	0.40502518	21.7736173	0.038736	0.00277	0.000702	NA	NA	NA	NA	NA	IN	NA	0.00277	YES	NA	NA	NA	IN	IN	-2.55700079937551	2.2	NA	NA	2.2	NA	1
T928	928	2	If	2	NA	0	1	1	2	11	2	DN	NA	NA	2	NA	34	3	NA	NA	NA	NA	NA	NA	NA	NA	NA	NA	NA	NA	OUT	Dead_nymphe	NA	NO	NA	NA	NA	OUT	OUT	NA	NA	NA	NA	NA	NA	NA
T929	929	2	If	2	NA	0	1	0	1	11	2	NA	F	2	1	NA	34	3	NA	27.7840926253673	0.315520169250179	21.0714900155472	0.0234591345503621	0.00281	0.000516	NA	NA	NA	NA	NA	IN	NA	0.00281	YES	NA	NA	NA	IN	IN	-2.5507816382213	2.14285714285714	NA	NA	2.14285714285714	NA	1
T930	930	2	If	2	NA	0	1	0	1	11	2	NA	F	2	1	NA	34	3	NA	29.4667644	0.30747484	21.3944286	0.0801468	0.00199	0.000393	NA	NA	NA	NA	NA	IN	NA	0.00199	YES	NA	NA	NA	IN	IN	-2.70042406509686	2.02857142857143	2.08571428571429	2.05714285714286	2.05714285714286	0.0277777777777792	1
T931	931	2	If	2	NA	0	1	0	1	11	2	NA	M	1	1	NA	34	3	NA	28.0080239952404	0.06660040146706	21.7213781542543	0.0288830494823198	0.00433	0.000187	NA	NA	NA	NA	NA	IN	NA	0.00433	YES	NA	NA	NA	IN	IN	-2.36317973981644	1.85714285714286	NA	NA	1.85714285714286	NA	0
T932	932	2	If	2	NA	0	1	1	2	11	2	DN	NA	NA	2	NA	34	3	NA	NA	NA	NA	NA	NA	NA	NA	NA	NA	NA	NA	OUT	Dead_nymphe	NA	NO	NA	NA	NA	OUT	OUT	NA	NA	NA	NA	NA	NA	NA
T933	933	2	If	2	NA	0	1	0	1	11	2	NA	M	1	1	NA	34	3	NA	23.7914759575934	0.0932765993297098	21.2244579669003	0.0470968323050559	0.0464	0.00284	NA	NA	NA	NA	NA	IN	NA	0.0464	YES	NA	NA	NA	IN	IN	-1.33345099283345	1.85714285714286	1.85714285714286	1.85714285714286	1.85714285714286	0	0
T934	934	2	If	2	NA	0	1	0	1	11	2	NA	M	1	1	NA	34	3	NA	28.0928082	0.51220044	21.914942	0.03207961	0.00736	0.00212	NA	NA	NA	NA	NA	IN	NA	0.00736	YES	NA	NA	NA	IN	IN	-2.13292662016223	1.68571428571429	1.68571428571429	1.68571428571429	1.68571428571429	0	0
T935	935	2	If	2	NA	0	1	0	1	11	2	NA	M	1	1	NA	34	3	NA	27.3393112005543	0.19072925472694	21.8206143886567	0.0207913296163095	0.00733	0.000866	NA	NA	NA	NA	NA	IN	NA	0.00733	YES	NA	NA	NA	IN	IN	-2.13469965963502	1.85714285714286	NA	NA	1.85714285714286	NA	0
T936	936	2	C	1	NA	0	1	0	1	12	2	NA	F	2	1	NA	34	3	NA	NA	NA	NA	NA	NA	NA	NA	NA	NA	NA	NA	NA	NA	NA	NO	NA	NA	NA	0	0	NA	2.31428571428571	NA	NA	2.31428571428571	NA	1
T937	937	2	C	1	NA	0	1	1	2	12	2	DN	NA	NA	2	NA	34	3	NA	NA	NA	NA	NA	NA	NA	NA	NA	NA	NA	NA	OUT	Dead_nymphe	NA	NO	NA	NA	NA	OUT	OUT	NA	NA	NA	NA	NA	NA	NA
T938	938	2	C	1	NA	0	1	1	2	12	2	DN	NA	NA	2	NA	34	3	NA	NA	NA	NA	NA	NA	NA	NA	NA	NA	NA	NA	OUT	Dead_nymphe	NA	NO	NA	NA	NA	OUT	OUT	NA	NA	NA	NA	NA	NA	NA
T939	939	2	C	1	NA	0	1	1	2	12	2	DN	NA	NA	2	NA	34	3	NA	NA	NA	NA	NA	NA	NA	NA	NA	NA	NA	NA	OUT	Dead_nymphe	NA	NO	NA	NA	NA	OUT	OUT	NA	NA	NA	NA	NA	NA	NA
T940	940	2	C	1	NA	0	1	1	2	12	2	DN	NA	NA	2	NA	34	3	NA	NA	NA	NA	NA	NA	NA	NA	NA	NA	NA	NA	OUT	Dead_nymphe	NA	NO	NA	NA	NA	OUT	OUT	NA	NA	NA	NA	NA	NA	NA
T941	941	2	C	1	NA	0	1	0	1	12	2	NA	F	2	1	NA	34	3	NA	NA	NA	NA	NA	NA	NA	NA	NA	NA	NA	NA	NA	NA	NA	NO	NA	NA	NA	0	0	NA	2.08571428571429	2.08571428571429	2.08571428571429	2.08571428571429	0	1
T942	942	2	C	1	NA	0	1	0	1	12	2	NA	M	1	1	NA	34	3	NA	NA	NA	NA	NA	NA	NA	NA	NA	NA	NA	NA	OUT	Mesure_aile	NA	NO	NA	NA	NA	OUT	OUT	NA	NA	NA	NA	NA	NA	0
T943	943	2	C	1	NA	0	1	1	2	12	2	DN	NA	NA	2	NA	34	3	NA	NA	NA	NA	NA	NA	NA	NA	NA	NA	NA	NA	OUT	Dead_nymphe	NA	NO	NA	NA	NA	OUT	OUT	NA	NA	NA	NA	NA	NA	NA
T944	944	2	C	1	NA	0	1	1	2	12	2	DN	NA	NA	2	NA	34	3	NA	NA	NA	NA	NA	NA	NA	NA	NA	NA	NA	NA	OUT	Dead_nymphe	NA	NO	NA	NA	NA	OUT	OUT	NA	NA	NA	NA	NA	NA	NA
T945	945	2	C	1	NA	0	1	0	1	12	2	NA	F	2	1	NA	34	3	NA	NA	NA	NA	NA	NA	NA	NA	NA	NA	NA	NA	NA	NA	NA	NO	NA	NA	NA	0	0	NA	2.14285714285714	2.11428571428571	2.12857142857143	2.12857142857143	0.0134228187919471	1
T946	946	2	C	1	NA	0	1	1	2	12	2	DN	NA	NA	2	NA	34	3	NA	NA	NA	NA	NA	NA	NA	NA	NA	NA	NA	NA	OUT	Dead_nymphe	NA	NO	NA	NA	NA	OUT	OUT	NA	NA	NA	NA	NA	NA	NA
T947	947	2	C	1	NA	0	1	0	1	12	2	NA	F	2	1	NA	34	3	NA	NA	NA	NA	NA	NA	NA	NA	NA	NA	NA	NA	NA	NA	NA	NO	NA	NA	NA	0	0	NA	2.11428571428571	NA	NA	2.11428571428571	NA	1
T948	948	2	C	1	NA	0	1	1	2	12	2	DN	NA	NA	2	NA	34	3	NA	NA	NA	NA	NA	NA	NA	NA	NA	NA	NA	NA	OUT	Dead_nymphe	NA	NO	NA	NA	NA	OUT	OUT	NA	NA	NA	NA	NA	NA	NA
T949	949	2	C	1	NA	0	1	0	1	12	2	NA	M	1	1	NA	34	3	NA	NA	NA	NA	NA	NA	NA	NA	NA	NA	NA	NA	NA	NA	NA	NO	NA	NA	NA	0	0	NA	2	2.02857142857143	2.01428571428571	2.01428571428571	0.0141843971631212	0
T950	950	2	If	2	NA	0	1	1	2	12	2	DN	NA	NA	2	NA	34	3	NA	NA	NA	NA	NA	NA	NA	NA	NA	NA	NA	NA	OUT	Dead_nymphe	NA	NO	NA	NA	NA	OUT	OUT	NA	NA	NA	NA	NA	NA	NA
T951	951	2	If	2	NA	0	1	0	1	12	2	NA	F	2	1	NA	34	3	NA	23.5929041842466	0.0376376142636456	20.8100186655025	0.0320938861805917	0.0477	0.00136	NA	NA	NA	NA	NA	IN	NA	0.0477	YES	NA	NA	NA	IN	IN	-1.32145143990783	2.08571428571429	2.02857142857143	2.05714285714286	2.05714285714286	0.0277777777777792	1
T952	952	2	If	2	NA	0	1	1	2	12	2	DN	NA	NA	2	NA	34	3	NA	NA	NA	NA	NA	NA	NA	NA	NA	NA	NA	NA	OUT	Dead_nymphe	NA	NO	NA	NA	NA	OUT	OUT	NA	NA	NA	NA	NA	NA	NA
T953	953	2	If	2	NA	0	1	1	2	12	2	DN	NA	NA	2	NA	34	3	NA	NA	NA	NA	NA	NA	NA	NA	NA	NA	NA	NA	OUT	Dead_nymphe	NA	NO	NA	NA	NA	OUT	OUT	NA	NA	NA	NA	NA	NA	NA
T954	954	2	If	2	NA	0	1	0	1	12	2	NA	F	2	1	NA	34	3	NA	25.9466267329152	0.169780511743408	20.5795708211901	0.0387176792702718	0.0084	0.000829	NA	NA	NA	NA	NA	OUT	Mesure_aile	0.0084	YES	NA	NA	NA	OUT	OUT	-2.0755493565332	NA	NA	NA	NA	NA	1
T955	955	2	If	2	NA	0	1	1	2	12	2	DN	NA	NA	2	NA	34	3	NA	NA	NA	NA	NA	NA	NA	NA	NA	NA	NA	NA	OUT	Dead_nymphe	NA	NO	NA	NA	NA	OUT	OUT	NA	NA	NA	NA	NA	NA	NA
T956	956	2	If	2	NA	0	1	0	1	12	2	NA	F	2	1	NA	34	3	NA	24.9529158465327	0.0390695597833484	21.605443981099	0.0198709992231084	0.0864	0.00221	NA	NA	NA	NA	NA	IN	NA	0.0864	YES	NA	NA	NA	IN	IN	-1.06346959480595	2.25714285714286	2.28571428571429	2.27142857142857	2.27142857142857	0.012578616352202	1
T957	957	2	If	2	NA	0	1	1	2	12	2	DN	NA	NA	2	NA	34	3	NA	NA	NA	NA	NA	NA	NA	NA	NA	NA	NA	NA	OUT	Dead_nymphe	NA	NO	NA	NA	NA	OUT	OUT	NA	NA	NA	NA	NA	NA	NA
T958	958	2	If	2	NA	0	1	0	1	12	2	NA	F	2	1	NA	34	3	NA	NA	NA	NA	NA	NA	NA	NA	NA	NA	NA	NA	NA	NA	NA	NO	NA	NA	NA	0	0	NA	2.2	2.22857142857143	2.21428571428571	2.21428571428571	0.0129032258064522	1
T959	959	2	If	2	NA	0	1	1	2	12	2	DN	NA	NA	2	NA	34	3	NA	NA	NA	NA	NA	NA	NA	NA	NA	NA	NA	NA	OUT	Dead_nymphe	NA	NO	NA	NA	NA	OUT	OUT	NA	NA	NA	NA	NA	NA	NA
T960	960	2	If	2	NA	0	1	1	2	12	2	DN	NA	NA	2	NA	34	3	NA	NA	NA	NA	NA	NA	NA	NA	NA	NA	NA	NA	OUT	Dead_nymphe	NA	NO	NA	NA	NA	OUT	OUT	NA	NA	NA	NA	NA	NA	NA
T961	961	2	If	2	NA	0	1	1	2	12	2	DN	NA	NA	2	NA	34	3	NA	NA	NA	NA	NA	NA	NA	NA	NA	NA	NA	NA	OUT	Dead_nymphe	NA	NO	NA	NA	NA	OUT	OUT	NA	NA	NA	NA	NA	NA	NA
T962	962	2	If	2	NA	0	1	0	1	12	2	NA	F	2	1	NA	34	3	NA	32.1619487666296	0.559845471864001	21.2610413238828	0.030358027263946	0.000394	0.000166	NA	NA	NA	NA	0	IN	NA	0.000394	YES	NA	NA	NA	IN	IN	-3.40086503853322	2.2	2.2	2.2	2.2	0	1
T963	963	2	If	2	NA	0	1	0	1	12	2	NA	F	2	1	NA	34	3	NA	25.4362684561047	0.119962781760404	21.293431354689	0.0458998964296258	0.0508	0.00385	NA	NA	NA	NA	NA	IN	NA	0.0508	YES	NA	NA	NA	IN	IN	-1.29410794836105	2.11428571428571	2.14285714285714	2.12857142857143	2.12857142857143	0.0134228187919471	1
T964	964	2	If	2	NA	0	1	1	2	12	2	DN	NA	NA	2	NA	34	3	NA	NA	NA	NA	NA	NA	NA	NA	NA	NA	NA	NA	OUT	Dead_nymphe	NA	NO	NA	NA	NA	OUT	OUT	NA	NA	NA	NA	NA	NA	NA
T965	965	2	If	2	NA	0	1	1	2	12	2	DN	NA	NA	2	NA	34	3	NA	NA	NA	NA	NA	NA	NA	NA	NA	NA	NA	NA	OUT	Dead_nymphe	NA	NO	NA	NA	NA	OUT	OUT	NA	NA	NA	NA	NA	NA	NA
T966	966	2	If	2	NA	0	1	1	2	12	2	DN	NA	NA	2	NA	34	3	NA	NA	NA	NA	NA	NA	NA	NA	NA	NA	NA	NA	OUT	Dead_nymphe	NA	NO	NA	NA	NA	OUT	OUT	NA	NA	NA	NA	NA	NA	NA
T967	967	2	C	1	NA	0	1	1	2	12	2	DN	NA	NA	2	NA	34	3	NA	NA	NA	NA	NA	NA	NA	NA	NA	NA	NA	NA	OUT	Dead_nymphe	NA	NO	NA	NA	NA	OUT	OUT	NA	NA	NA	NA	NA	NA	NA
T968	968	2	If	2	NA	0	1	1	2	13	2	DN	NA	NA	2	NA	34	3	NA	NA	NA	NA	NA	NA	NA	NA	NA	NA	NA	NA	OUT	Dead_nymphe	NA	NO	NA	NA	NA	OUT	OUT	NA	NA	NA	NA	NA	NA	NA
T969	969	2	If	2	NA	0	1	0	1	13	2	NA	F	2	1	NA	34	3	NA	27.7712250077462	0.349888447486816	21.9906397578062	0.0313264827766873	0.0165	0.00333	NA	NA	NA	NA	NA	IN	NA	0.0165	YES	NA	NA	NA	IN	IN	-1.78242881084041	2.17142857142857	NA	NA	2.17142857142857	NA	1
T970	970	2	If	2	NA	0	1	0	1	13	2	NA	F	2	1	NA	34	3	NA	NA	NA	NA	NA	NA	NA	NA	NA	NA	NA	NA	NA	NA	NA	NO	NA	NA	NA	0	0	NA	2.28571428571429	2.31428571428571	2.3	2.3	0.0124223602484435	1
T971	971	2	If	2	NA	0	1	0	1	13	2	NA	F	2	1	NA	34	3	NA	28.2093341427842	0.664254448410466	21.7104750407874	0.0540917494094975	0.0101	0.00374	NA	NA	NA	NA	NA	IN	NA	0.0101	YES	NA	NA	NA	IN	IN	-1.99553610641599	2.31428571428571	2.28571428571429	2.3	2.3	0.0124223602484435	1
T972	972	2	If	2	NA	0	1	0	1	13	2	NA	F	2	1	NA	34	3	NA	32.9832865058627	1.42838097071685	22.1487517306862	0.0118286736177548	0.00042	0.000373	NA	NA	NA	NA	0	IN	NA	0.00042	YES	NA	NA	NA	IN	IN	-3.37333634219972	1.74285714285714	1.74285714285714	1.74285714285714	1.74285714285714	0	1
T973	973	2	If	2	NA	0	1	0	1	13	2	NA	M	1	1	NA	34	3	NA	31.789299360915	2.82183134085695	21.1658609437339	0.031533063785837	0.000166	0.000383	NA	NA	NA	NA	0	OUT	Mesure_aile	0.000166	YES	NA	NA	NA	OUT	OUT	-3.77130456505316	NA	NA	NA	NA	NA	0
T974	974	2	If	2	NA	0	1	0	1	13	2	NA	F	2	1	NA	34	3	NA	NA	NA	NA	NA	NA	NA	NA	NA	NA	NA	NA	OUT	Mesure_aile	NA	NO	NA	NA	NA	OUT	OUT	NA	NA	NA	NA	NA	NA	1
T975	975	2	If	2	NA	0	1	0	1	13	2	NA	F	2	1	NA	34	3	NA	33.4878258764633	2.8734940557602	21.1691816687314	0.0178890225424232	0.00015	0.000475	NA	NA	NA	NA	0	OUT	Mesure_aile	0.00015	YES	NA	NA	NA	OUT	OUT	-3.81441535265678	NA	NA	NA	NA	NA	1
T976	976	2	If	2	NA	0	1	1	2	13	2	DN	NA	NA	2	NA	34	3	NA	NA	NA	NA	NA	NA	NA	NA	NA	NA	NA	NA	OUT	Dead_nymphe	NA	NO	NA	NA	NA	OUT	OUT	NA	NA	NA	NA	NA	NA	NA
T977	977	2	If	2	NA	0	1	1	2	13	2	DN	NA	NA	2	NA	34	3	NA	NA	NA	NA	NA	NA	NA	NA	NA	NA	NA	NA	OUT	Dead_nymphe	NA	NO	NA	NA	NA	OUT	OUT	NA	NA	NA	NA	NA	NA	NA
T978	978	2	If	2	NA	0	1	0	1	13	2	NA	F	2	1	NA	34	3	NA	29.1054060674626	0.0748903724330085	21.6599315226114	0.0605459962403105	0.00521	0.000296	NA	NA	NA	NA	NA	IN	NA	0.00521	YES	NA	NA	NA	IN	IN	-2.28288603324893	2.02857142857143	2.05714285714286	2.04285714285714	2.04285714285714	0.0139860139860148	1
T979	979	2	If	2	NA	0	1	0	1	13	2	NA	F	2	1	NA	34	3	NA	36.6003499774323	0.828149579742625	21.1514106372671	0.0212597783485267	1.18e-05	8.47e-06	NA	NA	NA	NA	0	IN	NA	1.18e-05	YES	NA	NA	NA	IN	IN	-4.82059184848616	2.2	NA	NA	2.2	NA	1
T980	980	2	If	2	NA	0	1	0	1	13	2	NA	F	2	1	NA	34	3	NA	29.3099680746308	0.293066854121864	20.6101748552283	0.0459333173630497	0.00226	0.000396	NA	NA	NA	NA	NA	IN	NA	0.00226	YES	NA	NA	NA	IN	IN	-2.64525499830267	2.08571428571429	2.08571428571429	2.08571428571429	2.08571428571429	0	1
T982	982	2	If	2	NA	0	1	0	1	13	2	NA	F	2	1	NA	34	3	NA	29.9797793232818	0.300427198733589	21.0728139525042	0.0760198646919666	0.0019	0.00035	NA	NA	NA	NA	0	IN	NA	0.0019	YES	NA	NA	NA	IN	IN	-2.72048932971577	2.08571428571429	2.08571428571429	2.08571428571429	2.08571428571429	0	1
T983	983	2	If	2	NA	0	1	0	1	13	2	NA	M	1	1	NA	34	3	NA	27.1517840726455	0.450640244841927	21.1874778107525	0.00777276741717575	0.0135	0.00369	NA	NA	NA	NA	NA	IN	NA	0.0135	YES	NA	NA	NA	IN	IN	-1.86955960117351	1.85714285714286	NA	NA	1.85714285714286	NA	0
T984	984	2	If	2	NA	0	1	0	1	13	2	NA	F	2	1	NA	34	3	NA	NA	NA	NA	NA	NA	NA	NA	NA	NA	NA	NA	NA	NA	NA	NO	NA	NA	NA	0	0	NA	2.25714285714286	2.22857142857143	2.24285714285714	2.24285714285714	0.0127388535031853	1
T985	985	2	If	2	NA	0	1	0	1	13	2	NA	F	2	1	NA	34	3	NA	27.8546102838587	0.233303501459436	21.2958621224716	0.0165296429911059	0.00892	0.00131	NA	NA	NA	NA	NA	IN	NA	0.00892	YES	NA	NA	NA	IN	IN	-2.04947377580845	2.25714285714286	2.25714285714286	2.25714285714286	2.25714285714286	0	1
T986	986	2	If	2	NA	0	1	0	1	13	2	NA	F	2	1	NA	34	3	NA	NA	NA	NA	NA	NA	NA	NA	NA	NA	NA	NA	NA	NA	NA	NO	NA	NA	NA	0	0	NA	2.31428571428571	2.31428571428571	2.31428571428571	2.31428571428571	0	1
T987	987	2	C	1	NA	0	1	1	2	13	2	DN	NA	NA	2	NA	34	3	NA	NA	NA	NA	NA	NA	NA	NA	NA	NA	NA	NA	OUT	Dead_nymphe	NA	NO	NA	NA	NA	OUT	OUT	NA	NA	NA	NA	NA	NA	NA
T988	988	2	C	1	NA	0	1	0	1	13	2	NA	M	1	1	NA	34	3	NA	NA	NA	NA	NA	NA	NA	NA	NA	NA	NA	0	IN	NA	NA	NO	NA	NA	NA	IN	IN	NA	1.88571428571429	1.88571428571429	1.88571428571429	1.88571428571429	0	0
T989	989	2	C	1	NA	0	1	0	1	13	2	NA	F	2	1	NA	34	3	NA	NA	NA	NA	NA	NA	NA	NA	NA	NA	NA	NA	NA	NA	NA	NO	NA	NA	NA	0	0	NA	2.22857142857143	2.25714285714286	2.24285714285714	2.24285714285714	0.0127388535031853	1
T990	990	2	C	1	NA	0	1	1	2	13	2	DN	NA	NA	2	NA	34	3	NA	NA	NA	NA	NA	NA	NA	NA	NA	NA	NA	NA	OUT	Dead_nymphe	NA	NO	NA	NA	NA	OUT	OUT	NA	NA	NA	NA	NA	NA	NA
T991	991	2	C	1	NA	0	1	0	1	13	2	NA	F	2	1	NA	34	3	NA	NA	NA	NA	NA	NA	NA	NA	NA	NA	NA	0	IN	NA	NA	NO	NA	NA	NA	IN	IN	NA	2.17142857142857	2.14285714285714	2.15714285714286	2.15714285714286	0.0132450331125833	1
T992	992	2	C	1	NA	0	1	0	1	13	2	NA	F	2	1	NA	34	3	NA	NA	NA	NA	NA	NA	NA	NA	NA	NA	NA	NA	NA	NA	NA	NO	NA	NA	NA	0	0	NA	1.85714285714286	1.82857142857143	1.84285714285714	1.84285714285714	0.0155038759689931	1
T993	993	2	C	1	NA	0	1	0	1	13	2	NA	F	2	1	NA	34	3	NA	NA	NA	NA	NA	NA	NA	NA	NA	NA	NA	0	IN	NA	NA	NO	NA	NA	NA	IN	IN	NA	2.31428571428571	2.31428571428571	2.31428571428571	2.31428571428571	0	1
T994	994	2	C	1	NA	0	1	0	1	14	2	NA	F	2	1	NA	34	3	NA	NA	NA	NA	NA	NA	NA	NA	NA	NA	NA	NA	NA	NA	NA	NO	NA	NA	NA	0	0	NA	2.14285714285714	2.17142857142857	2.15714285714286	2.15714285714286	0.0132450331125833	1
T995	995	2	C	1	NA	0	1	1	2	14	2	DN	NA	NA	2	NA	34	3	NA	NA	NA	NA	NA	NA	NA	NA	NA	NA	NA	NA	OUT	Dead_nymphe	NA	NO	NA	NA	NA	OUT	OUT	NA	NA	NA	NA	NA	NA	NA
T996	996	2	C	1	NA	0	1	1	2	14	2	DN	NA	NA	2	NA	34	3	NA	NA	NA	NA	NA	NA	NA	NA	NA	NA	NA	NA	OUT	Dead_nymphe	NA	NO	NA	NA	NA	OUT	OUT	NA	NA	NA	NA	NA	NA	NA
T997	997	2	If	2	NA	0	1	0	1	14	2	NA	F	2	1	NA	34	3	NA	27.8420266401503	0.297755972586373	20.8888438792432	0.0507821953870894	0.0024	0.000414	NA	NA	NA	NA	NA	IN	NA	0.0024	YES	NA	NA	NA	IN	IN	-2.61918930293888	2.28571428571429	2.25714285714286	2.27142857142857	2.27142857142857	0.012578616352202	1
T998	998	2	If	2	NA	0	1	0	1	14	2	NA	F	2	1	NA	34	3	NA	26.4798707572086	0.20735095521393	21.4784357695211	0.0459464661570495	0.00896	0.00116	NA	NA	NA	NA	NA	IN	NA	0.00896	YES	NA	NA	NA	IN	IN	-2.04753134079019	2.22857142857143	2.2	2.21428571428571	2.21428571428571	0.0129032258064522	1
T999	999	2	If	2	NA	0	1	1	2	14	2	DN	NA	NA	2	NA	34	3	NA	NA	NA	NA	NA	NA	NA	NA	NA	NA	NA	NA	OUT	Dead_nymphe	NA	NO	NA	NA	NA	OUT	OUT	NA	NA	NA	NA	NA	NA	NA
T1000	1000	2	If	2	NA	0	1	1	2	14	2	DN	NA	NA	2	NA	34	3	NA	NA	NA	NA	NA	NA	NA	NA	NA	NA	NA	NA	OUT	Dead_nymphe	NA	NO	NA	NA	NA	OUT	OUT	NA	NA	NA	NA	NA	NA	NA
T1001	1001	2	C	1	NA	0	1	1	2	15	2	DN	NA	NA	2	NA	34	3	NA	NA	NA	NA	NA	NA	NA	NA	NA	NA	NA	NA	OUT	Dead_nymphe	NA	NO	NA	NA	NA	OUT	OUT	NA	NA	NA	NA	NA	NA	NA
T1002	1002	2	If	2	NA	0	1	0	1	16	2	NA	F	2	1	NA	34	3	NA	NA	NA	NA	NA	NA	NA	NA	NA	NA	NA	NA	OUT	Mesure_aile	NA	NO	NA	NA	NA	OUT	OUT	NA	NA	NA	NA	NA	NA	1
T1003	1003	2	C	1	NA	0	1	0	1	18	2	NA	F	2	1	NA	34	3	NA	NA	NA	NA	NA	NA	NA	NA	NA	NA	NA	NA	OUT	Mesure_aile	NA	NO	NA	NA	NA	OUT	OUT	NA	NA	NA	NA	NA	NA	1
T1004	1004	2	If	2	NA	0	1	0	1	18	2	NA	F	2	1	NA	34	3	NA	NA	NA	NA	NA	NA	NA	NA	NA	NA	NA	NA	OUT	Mesure_aile	NA	NO	NA	NA	NA	OUT	OUT	NA	NA	NA	NA	NA	NA	1
T1005	1005	2	If	2	NA	0	1	0	1	19	2	NA	F	2	1	NA	34	3	NA	NA	NA	NA	NA	NA	NA	NA	NA	NA	NA	NA	OUT	Mesure_aile	NA	NO	NA	NA	NA	OUT	OUT	NA	NA	NA	NA	NA	NA	1
T1006	1006	2	C	1	4	1	2	1	2	NA	1	NA	NA	NA	2	NA	34	3	NA	NA	NA	NA	NA	NA	NA	NA	NA	NA	NA	NA	OUT	Death_larvae	NA	NO	NA	NA	NA	OUT	OUT	NA	NA	NA	NA	NA	NA	NA
T1007	1007	2	C	1	4	1	2	1	2	NA	1	NA	NA	NA	2	NA	34	3	NA	NA	NA	NA	NA	NA	NA	NA	NA	NA	NA	NA	OUT	Death_larvae	NA	NO	NA	NA	NA	OUT	OUT	NA	NA	NA	NA	NA	NA	NA
T1008	1008	2	C	1	4	1	2	1	2	NA	1	NA	NA	NA	2	NA	34	3	NA	NA	NA	NA	NA	NA	NA	NA	NA	NA	NA	NA	OUT	Death_larvae	NA	NO	NA	NA	NA	OUT	OUT	NA	NA	NA	NA	NA	NA	NA
T1009	1009	2	C	1	4	1	2	1	2	NA	1	NA	NA	NA	2	NA	34	3	NA	NA	NA	NA	NA	NA	NA	NA	NA	NA	NA	NA	OUT	Death_larvae	NA	NO	NA	NA	NA	OUT	OUT	NA	NA	NA	NA	NA	NA	NA
T1010	1010	2	If	2	4	1	2	1	2	NA	1	NA	NA	NA	2	NA	34	3	NA	NA	NA	NA	NA	NA	NA	NA	NA	NA	NA	NA	OUT	Death_larvae	NA	NO	NA	NA	NA	OUT	OUT	NA	NA	NA	NA	NA	NA	NA
T1011	1011	2	If	2	4	1	2	1	2	NA	1	NA	NA	NA	2	NA	34	3	NA	NA	NA	NA	NA	NA	NA	NA	NA	NA	NA	NA	OUT	Death_larvae	NA	NO	NA	NA	NA	OUT	OUT	NA	NA	NA	NA	NA	NA	NA
T1012	1012	2	If	2	4	1	2	1	2	NA	1	NA	NA	NA	2	NA	34	3	NA	NA	NA	NA	NA	NA	NA	NA	NA	NA	NA	NA	OUT	Death_larvae	NA	NO	NA	NA	NA	OUT	OUT	NA	NA	NA	NA	NA	NA	NA
T1013	1013	2	If	2	4	1	2	1	2	NA	1	NA	NA	NA	2	NA	34	3	NA	NA	NA	NA	NA	NA	NA	NA	NA	NA	NA	NA	OUT	Death_larvae	NA	NO	NA	NA	NA	OUT	OUT	NA	NA	NA	NA	NA	NA	NA
T1016	1016	2	If	2	5	1	2	1	2	NA	1	NA	NA	NA	2	NA	34	3	NA	NA	NA	NA	NA	NA	NA	NA	NA	NA	NA	NA	OUT	Death_larvae	NA	NO	NA	NA	NA	OUT	OUT	NA	NA	NA	NA	NA	NA	NA
T1017	1017	2	If	2	5	1	2	1	2	NA	1	NA	NA	NA	2	NA	34	3	NA	NA	NA	NA	NA	NA	NA	NA	NA	NA	NA	NA	OUT	Death_larvae	NA	NO	NA	NA	NA	OUT	OUT	NA	NA	NA	NA	NA	NA	NA
T1018	1018	2	If	2	5	1	2	1	2	NA	1	NA	NA	NA	2	NA	34	3	NA	NA	NA	NA	NA	NA	NA	NA	NA	NA	NA	NA	OUT	Death_larvae	NA	NO	NA	NA	NA	OUT	OUT	NA	NA	NA	NA	NA	NA	NA
T1019	1019	2	If	2	5	1	2	1	2	NA	1	NA	NA	NA	2	NA	34	3	NA	NA	NA	NA	NA	NA	NA	NA	NA	NA	NA	NA	OUT	Death_larvae	NA	NO	NA	NA	NA	OUT	OUT	NA	NA	NA	NA	NA	NA	NA
T1020	1020	2	If	2	5	1	2	1	2	NA	1	NA	NA	NA	2	NA	34	3	NA	NA	NA	NA	NA	NA	NA	NA	NA	NA	NA	NA	OUT	Death_larvae	NA	NO	NA	NA	NA	OUT	OUT	NA	NA	NA	NA	NA	NA	NA
T1021	1021	2	If	2	5	1	2	1	2	NA	1	NA	NA	NA	2	NA	34	3	NA	NA	NA	NA	NA	NA	NA	NA	NA	NA	NA	NA	OUT	Death_larvae	NA	NO	NA	NA	NA	OUT	OUT	NA	NA	NA	NA	NA	NA	NA
T1022	1022	2	C	1	6	1	2	1	2	NA	1	NA	NA	NA	2	NA	34	3	NA	NA	NA	NA	NA	NA	NA	NA	NA	NA	NA	NA	OUT	Death_larvae	NA	NO	NA	NA	NA	OUT	OUT	NA	NA	NA	NA	NA	NA	NA
T1023	1023	2	C	1	6	1	2	1	2	NA	1	NA	NA	NA	2	NA	34	3	NA	NA	NA	NA	NA	NA	NA	NA	NA	NA	NA	NA	OUT	Death_larvae	NA	NO	NA	NA	NA	OUT	OUT	NA	NA	NA	NA	NA	NA	NA
T1024	1024	2	If	2	6	1	2	1	2	NA	1	NA	NA	NA	2	NA	34	3	NA	NA	NA	NA	NA	NA	NA	NA	NA	NA	NA	NA	OUT	Death_larvae	NA	NO	NA	NA	NA	OUT	OUT	NA	NA	NA	NA	NA	NA	NA
T1025	1025	2	If	2	6	1	2	1	2	NA	1	NA	NA	NA	2	NA	34	3	NA	NA	NA	NA	NA	NA	NA	NA	NA	NA	NA	NA	OUT	Death_larvae	NA	NO	NA	NA	NA	OUT	OUT	NA	NA	NA	NA	NA	NA	NA
T1026	1026	2	If	2	6	1	2	1	2	NA	1	NA	NA	NA	2	NA	34	3	NA	NA	NA	NA	NA	NA	NA	NA	NA	NA	NA	NA	OUT	Death_larvae	NA	NO	NA	NA	NA	OUT	OUT	NA	NA	NA	NA	NA	NA	NA
T1027	1027	2	C	1	7	1	2	1	2	NA	1	NA	NA	NA	2	NA	34	3	NA	NA	NA	NA	NA	NA	NA	NA	NA	NA	NA	NA	OUT	Death_larvae	NA	NO	NA	NA	NA	OUT	OUT	NA	NA	NA	NA	NA	NA	NA
T1028	1028	2	If	2	7	1	2	1	2	NA	1	NA	NA	NA	2	NA	28	1	NA	NA	NA	NA	NA	NA	NA	NA	NA	NA	NA	NA	OUT	Death_larvae	NA	NO	NA	NA	NA	OUT	OUT	NA	NA	NA	NA	NA	NA	NA
T1029	1029	2	C	1	8	1	2	1	2	NA	1	NA	NA	NA	2	NA	34	3	NA	NA	NA	NA	NA	NA	NA	NA	NA	NA	NA	NA	OUT	Death_larvae	NA	NO	NA	NA	NA	OUT	OUT	NA	NA	NA	NA	NA	NA	NA
T1030	1030	2	C	1	8	1	2	1	2	NA	1	NA	NA	NA	2	NA	34	3	NA	NA	NA	NA	NA	NA	NA	NA	NA	NA	NA	NA	OUT	Death_larvae	NA	NO	NA	NA	NA	OUT	OUT	NA	NA	NA	NA	NA	NA	NA
T1031	1031	2	If	2	8	1	2	1	2	NA	1	NA	NA	NA	2	NA	34	3	NA	NA	NA	NA	NA	NA	NA	NA	NA	NA	NA	NA	OUT	Death_larvae	NA	NO	NA	NA	NA	OUT	OUT	NA	NA	NA	NA	NA	NA	NA
T1032	1032	2	If	2	8	1	2	1	2	NA	1	NA	NA	NA	2	NA	34	3	NA	NA	NA	NA	NA	NA	NA	NA	NA	NA	NA	NA	OUT	Death_larvae	NA	NO	NA	NA	NA	OUT	OUT	NA	NA	NA	NA	NA	NA	NA
T1033	1033	2	C	1	9	1	2	1	2	NA	1	NA	NA	NA	2	NA	34	3	NA	NA	NA	NA	NA	NA	NA	NA	NA	NA	NA	NA	OUT	Death_larvae	NA	NO	NA	NA	NA	OUT	OUT	NA	NA	NA	NA	NA	NA	NA
T1034	1034	2	If	2	9	1	2	1	2	NA	1	NA	NA	NA	2	NA	28	1	NA	NA	NA	NA	NA	NA	NA	NA	NA	NA	NA	NA	OUT	Death_larvae	NA	NO	NA	NA	NA	OUT	OUT	NA	NA	NA	NA	NA	NA	NA
T1035	1035	2	If	2	9	1	2	1	2	NA	1	NA	NA	NA	2	NA	28	1	NA	NA	NA	NA	NA	NA	NA	NA	NA	NA	NA	NA	OUT	Death_larvae	NA	NO	NA	NA	NA	OUT	OUT	NA	NA	NA	NA	NA	NA	NA
T1036	1036	2	If	2	9	1	2	1	2	NA	1	NA	NA	NA	2	NA	34	3	NA	NA	NA	NA	NA	NA	NA	NA	NA	NA	NA	NA	OUT	Death_larvae	NA	NO	NA	NA	NA	OUT	OUT	NA	NA	NA	NA	NA	NA	NA
T1037	1037	2	If	2	9	1	2	1	2	NA	1	NA	NA	NA	2	NA	34	3	NA	NA	NA	NA	NA	NA	NA	NA	NA	NA	NA	NA	OUT	Death_larvae	NA	NO	NA	NA	NA	OUT	OUT	NA	NA	NA	NA	NA	NA	NA
T1038	1038	2	If	2	9	1	2	1	2	NA	1	NA	NA	NA	2	NA	34	3	NA	NA	NA	NA	NA	NA	NA	NA	NA	NA	NA	NA	OUT	Death_larvae	NA	NO	NA	NA	NA	OUT	OUT	NA	NA	NA	NA	NA	NA	NA
T1039	1039	2	If	2	9	1	2	1	2	NA	1	NA	NA	NA	2	NA	34	3	NA	NA	NA	NA	NA	NA	NA	NA	NA	NA	NA	NA	OUT	Death_larvae	NA	NO	NA	NA	NA	OUT	OUT	NA	NA	NA	NA	NA	NA	NA
T1040	1040	2	C	1	10	1	2	1	2	NA	1	NA	NA	NA	2	NA	34	3	NA	NA	NA	NA	NA	NA	NA	NA	NA	NA	NA	NA	OUT	Death_larvae	NA	NO	NA	NA	NA	OUT	OUT	NA	NA	NA	NA	NA	NA	NA
T1041	1041	2	If	2	10	1	2	1	2	NA	1	NA	NA	NA	2	NA	34	3	NA	NA	NA	NA	NA	NA	NA	NA	NA	NA	NA	NA	OUT	Death_larvae	NA	NO	NA	NA	NA	OUT	OUT	NA	NA	NA	NA	NA	NA	NA
T1042	1042	2	If	2	10	1	2	1	2	NA	1	NA	NA	NA	2	NA	34	3	NA	NA	NA	NA	NA	NA	NA	NA	NA	NA	NA	NA	OUT	Death_larvae	NA	NO	NA	NA	NA	OUT	OUT	NA	NA	NA	NA	NA	NA	NA
T1043	1043	2	If	2	10	1	2	1	2	NA	1	NA	NA	NA	2	NA	34	3	NA	NA	NA	NA	NA	NA	NA	NA	NA	NA	NA	NA	OUT	Death_larvae	NA	NO	NA	NA	NA	OUT	OUT	NA	NA	NA	NA	NA	NA	NA
T1044	1044	2	If	2	10	1	2	1	2	NA	1	NA	NA	NA	2	NA	34	3	NA	NA	NA	NA	NA	NA	NA	NA	NA	NA	NA	NA	OUT	Death_larvae	NA	NO	NA	NA	NA	OUT	OUT	NA	NA	NA	NA	NA	NA	NA
T1045	1045	2	If	2	10	1	2	1	2	NA	1	NA	NA	NA	2	NA	34	3	NA	NA	NA	NA	NA	NA	NA	NA	NA	NA	NA	NA	OUT	Death_larvae	NA	NO	NA	NA	NA	OUT	OUT	NA	NA	NA	NA	NA	NA	NA
T1046	1046	2	If	2	10	1	2	1	2	NA	1	NA	NA	NA	2	NA	34	3	NA	NA	NA	NA	NA	NA	NA	NA	NA	NA	NA	NA	OUT	Death_larvae	NA	NO	NA	NA	NA	OUT	OUT	NA	NA	NA	NA	NA	NA	NA
T1047	1047	2	If	2	10	1	2	1	2	NA	1	NA	NA	NA	2	NA	34	3	NA	NA	NA	NA	NA	NA	NA	NA	NA	NA	NA	NA	OUT	Death_larvae	NA	NO	NA	NA	NA	OUT	OUT	NA	NA	NA	NA	NA	NA	NA
T1048	1048	2	C	1	11	1	2	1	2	NA	1	NA	NA	NA	2	NA	34	3	NA	NA	NA	NA	NA	NA	NA	NA	NA	NA	NA	NA	OUT	Death_larvae	NA	NO	NA	NA	NA	OUT	OUT	NA	NA	NA	NA	NA	NA	NA
T1049	1049	2	If	2	11	1	2	1	2	NA	1	NA	NA	NA	2	NA	28	1	NA	NA	NA	NA	NA	NA	NA	NA	NA	NA	NA	NA	OUT	Death_larvae	NA	NO	NA	NA	NA	OUT	OUT	NA	NA	NA	NA	NA	NA	NA
T1050	1050	2	If	2	11	1	2	1	2	NA	1	NA	NA	NA	2	NA	34	3	NA	NA	NA	NA	NA	NA	NA	NA	NA	NA	NA	NA	OUT	Death_larvae	NA	NO	NA	NA	NA	OUT	OUT	NA	NA	NA	NA	NA	NA	NA
T1051	1051	2	If	2	11	1	2	1	2	NA	1	NA	NA	NA	2	NA	34	3	NA	NA	NA	NA	NA	NA	NA	NA	NA	NA	NA	NA	OUT	Death_larvae	NA	NO	NA	NA	NA	OUT	OUT	NA	NA	NA	NA	NA	NA	NA
T1052	1052	2	If	2	11	1	2	1	2	NA	1	NA	NA	NA	2	NA	34	3	NA	NA	NA	NA	NA	NA	NA	NA	NA	NA	NA	NA	OUT	Death_larvae	NA	NO	NA	NA	NA	OUT	OUT	NA	NA	NA	NA	NA	NA	NA
T1053	1053	2	If	2	11	1	2	1	2	NA	1	NA	NA	NA	2	NA	34	3	NA	NA	NA	NA	NA	NA	NA	NA	NA	NA	NA	NA	OUT	Death_larvae	NA	NO	NA	NA	NA	OUT	OUT	NA	NA	NA	NA	NA	NA	NA
T1054	1054	2	If	2	11	1	2	1	2	NA	1	NA	NA	NA	2	NA	34	3	NA	NA	NA	NA	NA	NA	NA	NA	NA	NA	NA	NA	OUT	Death_larvae	NA	NO	NA	NA	NA	OUT	OUT	NA	NA	NA	NA	NA	NA	NA
T1055	1055	2	If	2	11	1	2	1	2	NA	1	NA	NA	NA	2	NA	34	3	NA	NA	NA	NA	NA	NA	NA	NA	NA	NA	NA	NA	OUT	Death_larvae	NA	NO	NA	NA	NA	OUT	OUT	NA	NA	NA	NA	NA	NA	NA
T1056	1056	2	If	2	11	1	2	1	2	NA	1	NA	NA	NA	2	NA	34	3	NA	NA	NA	NA	NA	NA	NA	NA	NA	NA	NA	NA	OUT	Death_larvae	NA	NO	NA	NA	NA	OUT	OUT	NA	NA	NA	NA	NA	NA	NA
T1057	1057	2	If	2	11	1	2	1	2	NA	1	NA	NA	NA	2	NA	34	3	NA	NA	NA	NA	NA	NA	NA	NA	NA	NA	NA	NA	OUT	Death_larvae	NA	NO	NA	NA	NA	OUT	OUT	NA	NA	NA	NA	NA	NA	NA
T1058	1058	2	If	2	11	1	2	1	2	NA	1	NA	NA	NA	2	NA	34	3	NA	NA	NA	NA	NA	NA	NA	NA	NA	NA	NA	NA	OUT	Death_larvae	NA	NO	NA	NA	NA	OUT	OUT	NA	NA	NA	NA	NA	NA	NA
T1059	1059	2	If	2	11	1	2	1	2	NA	1	NA	NA	NA	2	NA	34	3	NA	NA	NA	NA	NA	NA	NA	NA	NA	NA	NA	NA	OUT	Death_larvae	NA	NO	NA	NA	NA	OUT	OUT	NA	NA	NA	NA	NA	NA	NA
T1060	1060	2	If	2	11	1	2	1	2	NA	1	NA	NA	NA	2	NA	34	3	NA	NA	NA	NA	NA	NA	NA	NA	NA	NA	NA	NA	OUT	Death_larvae	NA	NO	NA	NA	NA	OUT	OUT	NA	NA	NA	NA	NA	NA	NA
T1061	1061	2	If	2	11	1	2	1	2	NA	1	NA	NA	NA	2	NA	34	3	NA	NA	NA	NA	NA	NA	NA	NA	NA	NA	NA	NA	OUT	Death_larvae	NA	NO	NA	NA	NA	OUT	OUT	NA	NA	NA	NA	NA	NA	NA
T1062	1062	2	If	2	11	1	2	1	2	NA	1	NA	NA	NA	2	NA	34	3	NA	NA	NA	NA	NA	NA	NA	NA	NA	NA	NA	NA	OUT	Death_larvae	NA	NO	NA	NA	NA	OUT	OUT	NA	NA	NA	NA	NA	NA	NA
T1063	1063	2	If	2	12	1	2	1	2	NA	1	NA	NA	NA	2	NA	34	3	NA	NA	NA	NA	NA	NA	NA	NA	NA	NA	NA	NA	OUT	Death_larvae	NA	NO	NA	NA	NA	OUT	OUT	NA	NA	NA	NA	NA	NA	NA
T1064	1064	2	If	2	12	1	2	1	2	NA	1	NA	NA	NA	2	NA	34	3	NA	NA	NA	NA	NA	NA	NA	NA	NA	NA	NA	NA	OUT	Death_larvae	NA	NO	NA	NA	NA	OUT	OUT	NA	NA	NA	NA	NA	NA	NA
T1065	1065	2	If	2	12	1	2	1	2	NA	1	NA	NA	NA	2	NA	34	3	NA	NA	NA	NA	NA	NA	NA	NA	NA	NA	NA	NA	OUT	Death_larvae	NA	NO	NA	NA	NA	OUT	OUT	NA	NA	NA	NA	NA	NA	NA
T1066	1066	2	If	2	12	1	2	1	2	NA	1	NA	NA	NA	2	NA	34	3	NA	NA	NA	NA	NA	NA	NA	NA	NA	NA	NA	NA	OUT	Death_larvae	NA	NO	NA	NA	NA	OUT	OUT	NA	NA	NA	NA	NA	NA	NA
T1067	1067	2	If	2	13	1	2	1	2	NA	1	NA	NA	NA	2	NA	34	3	NA	NA	NA	NA	NA	NA	NA	NA	NA	NA	NA	NA	OUT	Death_larvae	NA	NO	NA	NA	NA	OUT	OUT	NA	NA	NA	NA	NA	NA	NA
T1068	1068	2	C	1	13	1	2	1	2	NA	1	NA	NA	NA	2	NA	34	3	NA	NA	NA	NA	NA	NA	NA	NA	NA	NA	NA	NA	OUT	Death_larvae	NA	NO	NA	NA	NA	OUT	OUT	NA	NA	NA	NA	NA	NA	NA
T1069	1069	2	C	1	13	1	2	1	2	NA	1	NA	NA	NA	2	NA	34	3	NA	NA	NA	NA	NA	NA	NA	NA	NA	NA	NA	NA	OUT	Death_larvae	NA	NO	NA	NA	NA	OUT	OUT	NA	NA	NA	NA	NA	NA	NA
T1070	1070	2	C	1	13	1	2	1	2	NA	1	NA	NA	NA	2	NA	34	3	NA	NA	NA	NA	NA	NA	NA	NA	NA	NA	NA	NA	OUT	Death_larvae	NA	NO	NA	NA	NA	OUT	OUT	NA	NA	NA	NA	NA	NA	NA
T1071	1071	2	C	1	13	1	2	1	2	NA	1	NA	NA	NA	2	NA	34	3	NA	NA	NA	NA	NA	NA	NA	NA	NA	NA	NA	NA	OUT	Death_larvae	NA	NO	NA	NA	NA	OUT	OUT	NA	NA	NA	NA	NA	NA	NA
T1072	1072	2	C	1	14	1	2	1	2	NA	1	NA	NA	NA	2	NA	34	3	NA	NA	NA	NA	NA	NA	NA	NA	NA	NA	NA	NA	OUT	Death_larvae	NA	NO	NA	NA	NA	OUT	OUT	NA	NA	NA	NA	NA	NA	NA
T1073	1073	2	C	1	14	1	2	1	2	NA	1	NA	NA	NA	2	NA	34	3	NA	NA	NA	NA	NA	NA	NA	NA	NA	NA	NA	NA	OUT	Death_larvae	NA	NO	NA	NA	NA	OUT	OUT	NA	NA	NA	NA	NA	NA	NA
T1074	1074	2	If	2	14	1	2	1	2	NA	1	NA	NA	NA	2	NA	34	3	NA	NA	NA	NA	NA	NA	NA	NA	NA	NA	NA	NA	OUT	Death_larvae	NA	NO	NA	NA	NA	OUT	OUT	NA	NA	NA	NA	NA	NA	NA
T1075	1075	2	If	2	14	1	2	1	2	NA	1	NA	NA	NA	2	NA	34	3	NA	NA	NA	NA	NA	NA	NA	NA	NA	NA	NA	NA	OUT	Death_larvae	NA	NO	NA	NA	NA	OUT	OUT	NA	NA	NA	NA	NA	NA	NA
T1076	1076	2	C	1	15	1	2	1	2	NA	1	NA	NA	NA	2	NA	34	3	NA	NA	NA	NA	NA	NA	NA	NA	NA	NA	NA	NA	OUT	Death_larvae	NA	NO	NA	NA	NA	OUT	OUT	NA	NA	NA	NA	NA	NA	NA
T1077	1077	2	C	1	15	1	2	1	2	NA	1	NA	NA	NA	2	NA	34	3	NA	NA	NA	NA	NA	NA	NA	NA	NA	NA	NA	NA	OUT	Death_larvae	NA	NO	NA	NA	NA	OUT	OUT	NA	NA	NA	NA	NA	NA	NA
T1078	1078	2	If	2	15	1	2	1	2	NA	1	NA	NA	NA	2	NA	28	1	NA	NA	NA	NA	NA	NA	NA	NA	NA	NA	NA	NA	OUT	Death_larvae	NA	NO	NA	NA	NA	OUT	OUT	NA	NA	NA	NA	NA	NA	NA
T1079	1079	2	If	2	15	1	2	1	2	NA	1	NA	NA	NA	2	NA	34	3	NA	NA	NA	NA	NA	NA	NA	NA	NA	NA	NA	NA	OUT	Death_larvae	NA	NO	NA	NA	NA	OUT	OUT	NA	NA	NA	NA	NA	NA	NA
T1080	1080	2	If	2	15	1	2	1	2	NA	1	NA	NA	NA	2	NA	34	3	NA	NA	NA	NA	NA	NA	NA	NA	NA	NA	NA	NA	OUT	Death_larvae	NA	NO	NA	NA	NA	OUT	OUT	NA	NA	NA	NA	NA	NA	NA
T1081	1081	2	If	2	16	1	2	1	2	NA	1	NA	NA	NA	2	NA	34	3	NA	NA	NA	NA	NA	NA	NA	NA	NA	NA	NA	NA	OUT	Death_larvae	NA	NO	NA	NA	NA	OUT	OUT	NA	NA	NA	NA	NA	NA	NA
T1082	1082	2	If	2	17	1	2	1	2	NA	1	NA	NA	NA	2	NA	34	3	NA	NA	NA	NA	NA	NA	NA	NA	NA	NA	NA	NA	OUT	Death_larvae	NA	NO	NA	NA	NA	OUT	OUT	NA	NA	NA	NA	NA	NA	NA
T1083	1083	2	If	2	17	1	2	1	2	NA	1	NA	NA	NA	2	NA	34	3	NA	NA	NA	NA	NA	NA	NA	NA	NA	NA	NA	NA	OUT	Death_larvae	NA	NO	NA	NA	NA	OUT	OUT	NA	NA	NA	NA	NA	NA	NA
T1084	1084	2	C	1	19	1	2	1	2	NA	1	NA	NA	NA	2	NA	34	3	NA	NA	NA	NA	NA	NA	NA	NA	NA	NA	NA	NA	OUT	Death_larvae	NA	NO	NA	NA	NA	OUT	OUT	NA	NA	NA	NA	NA	NA	NA
T1085	1085	2	C	1	19	1	2	1	2	NA	1	NA	NA	NA	2	NA	34	3	NA	NA	NA	NA	NA	NA	NA	NA	NA	NA	NA	NA	OUT	Death_larvae	NA	NO	NA	NA	NA	OUT	OUT	NA	NA	NA	NA	NA	NA	NA
T1086	1086	2	If	2	19	1	2	1	2	NA	1	NA	NA	NA	2	NA	34	3	NA	NA	NA	NA	NA	NA	NA	NA	NA	NA	NA	NA	OUT	Death_larvae	NA	NO	NA	NA	NA	OUT	OUT	NA	NA	NA	NA	NA	NA	NA
T1087	1087	2	C	1	21	1	2	1	2	NA	1	NA	NA	NA	2	NA	34	3	NA	NA	NA	NA	NA	NA	NA	NA	NA	NA	NA	NA	OUT	Death_larvae	NA	NO	NA	NA	NA	OUT	OUT	NA	NA	NA	NA	NA	NA	NA
T1088	1088	2	If	2	21	1	2	1	2	NA	1	NA	NA	NA	2	NA	34	3	NA	NA	NA	NA	NA	NA	NA	NA	NA	NA	NA	NA	OUT	Death_larvae	NA	NO	NA	NA	NA	OUT	OUT	NA	NA	NA	NA	NA	NA	NA
T1089	1089	2	If	2	22	1	2	1	2	NA	1	NA	NA	NA	2	NA	34	3	NA	NA	NA	NA	NA	NA	NA	NA	NA	NA	NA	NA	OUT	Death_larvae	NA	NO	NA	NA	NA	OUT	OUT	NA	NA	NA	NA	NA	NA	NA
T1090	1090	2	C	1	23	1	2	1	2	NA	1	NA	NA	NA	2	NA	34	3	NA	NA	NA	NA	NA	NA	NA	NA	NA	NA	NA	NA	OUT	Death_larvae	NA	NO	NA	NA	NA	OUT	OUT	NA	NA	NA	NA	NA	NA	NA
T1091	1091	2	If	2	24	1	2	1	2	NA	1	NA	NA	NA	2	NA	34	3	NA	NA	NA	NA	NA	NA	NA	NA	NA	NA	NA	NA	OUT	Death_larvae	NA	NO	NA	NA	NA	OUT	OUT	NA	NA	NA	NA	NA	NA	NA
T1104	1104	1	C	1	3	1	2	1	2	NA	1	NA	NA	NA	2	NA	31	2	NA	NA	NA	NA	NA	NA	NA	NA	NA	NA	NA	NA	OUT	Death_larvae	NA	NO	NA	NA	NA	OUT	OUT	NA	NA	NA	NA	NA	NA	NA
T1105	1105	1	C	1	10	1	2	1	2	NA	1	NA	NA	NA	2	NA	31	2	NA	NA	NA	NA	NA	NA	NA	NA	NA	NA	NA	NA	OUT	Death_larvae	NA	NO	NA	NA	NA	OUT	OUT	NA	NA	NA	NA	NA	NA	NA
T1118	1118	1	If	2	3	1	2	1	2	NA	1	NA	NA	NA	2	NA	31	2	NA	NA	NA	NA	NA	NA	NA	NA	NA	NA	NA	NA	OUT	Death_larvae	NA	NO	NA	NA	NA	OUT	OUT	NA	NA	NA	NA	NA	NA	NA
T1119	1119	1	If	2	3	1	2	1	2	NA	1	NA	NA	NA	2	NA	31	2	NA	NA	NA	NA	NA	NA	NA	NA	NA	NA	NA	NA	OUT	Death_larvae	NA	NO	NA	NA	NA	OUT	OUT	NA	NA	NA	NA	NA	NA	NA
T1120	1120	1	If	2	4	1	2	1	2	NA	1	NA	NA	NA	2	NA	31	2	NA	NA	NA	NA	NA	NA	NA	NA	NA	NA	NA	NA	OUT	Death_larvae	NA	NO	NA	NA	NA	OUT	OUT	NA	NA	NA	NA	NA	NA	NA
T1121	1121	1	If	2	7	1	2	1	2	NA	1	NA	NA	NA	2	NA	31	2	NA	NA	NA	NA	NA	NA	NA	NA	NA	NA	NA	NA	OUT	Death_larvae	NA	NO	NA	NA	NA	OUT	OUT	NA	NA	NA	NA	NA	NA	NA
T1122	1122	1	If	2	10	1	2	1	2	NA	1	NA	NA	NA	2	NA	31	2	NA	NA	NA	NA	NA	NA	NA	NA	NA	NA	NA	NA	OUT	Death_larvae	NA	NO	NA	NA	NA	OUT	OUT	NA	NA	NA	NA	NA	NA	NA
T1124	1124	1	C	1	10	1	2	1	2	NA	1	NA	NA	NA	2	NA	28	1	NA	NA	NA	NA	NA	NA	NA	NA	NA	NA	NA	NA	OUT	Death_larvae	NA	NO	NA	NA	NA	OUT	OUT	NA	NA	NA	NA	NA	NA	NA
T1132	1132	1	If	2	3	1	2	1	2	NA	1	NA	NA	NA	2	NA	28	1	NA	NA	NA	NA	NA	NA	NA	NA	NA	NA	NA	NA	OUT	Death_larvae	NA	NO	NA	NA	NA	OUT	OUT	NA	NA	NA	NA	NA	NA	NA
T1133	1133	1	If	2	3	1	2	1	2	NA	1	NA	NA	NA	2	NA	28	1	NA	NA	NA	NA	NA	NA	NA	NA	NA	NA	NA	NA	OUT	Death_larvae	NA	NO	NA	NA	NA	OUT	OUT	NA	NA	NA	NA	NA	NA	NA
T1134	1134	3	C	1	3	1	2	1	2	NA	1	NA	NA	NA	2	NA	34	3	NA	NA	NA	NA	NA	NA	NA	NA	NA	NA	NA	NA	OUT	Death_larvae	NA	NO	NA	NA	NA	OUT	OUT	NA	NA	NA	NA	NA	NA	NA
T1135	1135	3	C	1	3	1	2	1	2	NA	1	NA	NA	NA	2	NA	31	2	NA	NA	NA	NA	NA	NA	NA	NA	NA	NA	NA	NA	OUT	Death_larvae	NA	NO	NA	NA	NA	OUT	OUT	NA	NA	NA	NA	NA	NA	NA
T1136	1136	3	C	1	3	1	2	1	2	NA	1	NA	NA	NA	2	NA	31	2	NA	NA	NA	NA	NA	NA	NA	NA	NA	NA	NA	NA	OUT	Death_larvae	NA	NO	NA	NA	NA	OUT	OUT	NA	NA	NA	NA	NA	NA	NA
T1143	1143	3	If	2	3	1	2	1	2	NA	1	NA	NA	NA	2	NA	34	3	NA	NA	NA	NA	NA	NA	NA	NA	NA	NA	NA	NA	OUT	Death_larvae	NA	NO	NA	NA	NA	OUT	OUT	NA	NA	NA	NA	NA	NA	NA
T1144	1144	3	C	1	4	1	2	1	2	NA	1	NA	NA	NA	2	NA	31	2	NA	NA	NA	NA	NA	NA	NA	NA	NA	NA	NA	NA	OUT	Death_larvae	NA	NO	NA	NA	NA	OUT	OUT	NA	NA	NA	NA	NA	NA	NA
T1146	1146	3	If	2	4	1	2	1	2	NA	1	NA	NA	NA	2	NA	34	3	NA	NA	NA	NA	NA	NA	NA	NA	NA	NA	NA	NA	OUT	Death_larvae	NA	NO	NA	NA	NA	OUT	OUT	NA	NA	NA	NA	NA	NA	NA
T1147	1147	3	If	2	4	1	2	1	2	NA	1	NA	NA	NA	2	NA	34	3	NA	NA	NA	NA	NA	NA	NA	NA	NA	NA	NA	NA	OUT	Death_larvae	NA	NO	NA	NA	NA	OUT	OUT	NA	NA	NA	NA	NA	NA	NA
T1148	1148	3	If	2	5	1	2	1	2	NA	1	NA	NA	NA	2	NA	34	3	NA	NA	NA	NA	NA	NA	NA	NA	NA	NA	NA	NA	OUT	Death_larvae	NA	NO	NA	NA	NA	OUT	OUT	NA	NA	NA	NA	NA	NA	NA
T1149	1149	3	C	1	5	1	2	1	2	NA	1	NA	NA	NA	2	NA	34	3	NA	NA	NA	NA	NA	NA	NA	NA	NA	NA	NA	NA	OUT	Death_larvae	NA	NO	NA	NA	NA	OUT	OUT	NA	NA	NA	NA	NA	NA	NA
T1150	1150	3	C	1	5	1	2	1	2	NA	1	NA	NA	NA	2	NA	34	3	NA	NA	NA	NA	NA	NA	NA	NA	NA	NA	NA	NA	OUT	Death_larvae	NA	NO	NA	NA	NA	OUT	OUT	NA	NA	NA	NA	NA	NA	NA
T1151	1151	3	C	1	5	1	2	1	2	NA	1	NA	NA	NA	2	NA	34	3	NA	NA	NA	NA	NA	NA	NA	NA	NA	NA	NA	NA	OUT	Death_larvae	NA	NO	NA	NA	NA	OUT	OUT	NA	NA	NA	NA	NA	NA	NA
T1152	1152	3	C	1	5	1	2	1	2	NA	1	NA	NA	NA	2	NA	34	3	NA	NA	NA	NA	NA	NA	NA	NA	NA	NA	NA	NA	OUT	Death_larvae	NA	NO	NA	NA	NA	OUT	OUT	NA	NA	NA	NA	NA	NA	NA
T1153	1153	3	C	1	6	1	2	1	2	NA	1	NA	NA	NA	2	NA	34	3	NA	NA	NA	NA	NA	NA	NA	NA	NA	NA	NA	NA	OUT	Death_larvae	NA	NO	NA	NA	NA	OUT	OUT	NA	NA	NA	NA	NA	NA	NA
T1154	1154	3	C	1	6	1	2	1	2	NA	1	NA	NA	NA	2	NA	34	3	NA	NA	NA	NA	NA	NA	NA	NA	NA	NA	NA	NA	OUT	Death_larvae	NA	NO	NA	NA	NA	OUT	OUT	NA	NA	NA	NA	NA	NA	NA
T1155	1155	3	C	1	6	1	2	1	2	NA	1	NA	NA	NA	2	NA	31	2	NA	NA	NA	NA	NA	NA	NA	NA	NA	NA	NA	NA	OUT	Death_larvae	NA	NO	NA	NA	NA	OUT	OUT	NA	NA	NA	NA	NA	NA	NA
T1156	1156	3	If	2	6	1	2	1	2	NA	1	NA	NA	NA	2	NA	34	3	NA	NA	NA	NA	NA	NA	NA	NA	NA	NA	NA	NA	OUT	Death_larvae	NA	NO	NA	NA	NA	OUT	OUT	NA	NA	NA	NA	NA	NA	NA
T1157	1157	3	If	2	6	1	2	1	2	NA	1	NA	NA	NA	2	NA	34	3	NA	NA	NA	NA	NA	NA	NA	NA	NA	NA	NA	NA	OUT	Death_larvae	NA	NO	NA	NA	NA	OUT	OUT	NA	NA	NA	NA	NA	NA	NA
T1158	1158	3	If	2	6	1	2	1	2	NA	1	NA	NA	NA	2	NA	34	3	NA	NA	NA	NA	NA	NA	NA	NA	NA	NA	NA	NA	OUT	Death_larvae	NA	NO	NA	NA	NA	OUT	OUT	NA	NA	NA	NA	NA	NA	NA
T1159	1159	3	If	2	6	1	2	1	2	NA	1	NA	NA	NA	2	NA	34	3	NA	NA	NA	NA	NA	NA	NA	NA	NA	NA	NA	NA	OUT	Death_larvae	NA	NO	NA	NA	NA	OUT	OUT	NA	NA	NA	NA	NA	NA	NA
T1160	1160	3	C	1	NA	0	1	0	1	7	2	NA	M	1	1	NA	31	2	NA	NA	NA	NA	NA	NA	NA	NA	NA	NA	NA	NA	NA	NA	NA	NO	NA	NA	NA	0	0	NA	1.68571428571429	1.71428571428571	1.7	1.7	0.0168067226890706	0
T1161	1161	3	C	1	NA	0	1	0	1	7	2	NA	M	1	1	NA	31	2	NA	NA	NA	NA	NA	NA	NA	NA	NA	NA	NA	NA	NA	NA	NA	NO	NA	NA	NA	0	0	NA	1.68571428571429	1.65714285714286	1.67142857142857	1.67142857142857	0.017094017094018	0
T1162	1162	3	C	1	NA	0	1	0	1	7	2	NA	M	1	1	NA	31	2	NA	NA	NA	NA	NA	NA	NA	NA	NA	NA	NA	NA	NA	NA	NA	NO	NA	NA	NA	0	0	NA	1.74285714285714	NA	NA	1.74285714285714	NA	0
T1163	1163	3	C	1	7	1	2	1	2	NA	1	NA	NA	NA	2	NA	31	2	NA	NA	NA	NA	NA	NA	NA	NA	NA	NA	NA	NA	OUT	Death_larvae	NA	NO	NA	NA	NA	OUT	OUT	NA	NA	NA	NA	NA	NA	NA
T1164	1164	3	C	1	NA	0	1	0	1	7	2	NA	M	1	1	NA	31	2	NA	NA	NA	NA	NA	NA	NA	NA	NA	NA	NA	NA	NA	NA	NA	NO	NA	NA	NA	0	0	NA	1.71428571428571	1.71428571428571	1.71428571428571	1.71428571428571	0	0
T1165	1165	3	C	1	NA	0	1	0	1	7	2	NA	M	1	1	NA	31	2	NA	NA	NA	NA	NA	NA	NA	NA	NA	NA	NA	NA	NA	NA	NA	NO	NA	NA	NA	0	0	NA	1.77142857142857	NA	NA	1.77142857142857	NA	0
T1166	1166	3	C	1	NA	0	1	0	1	7	2	NA	M	1	1	NA	31	2	NA	NA	NA	NA	NA	NA	NA	NA	NA	NA	NA	NA	NA	NA	NA	NO	NA	NA	NA	0	0	NA	1.74285714285714	1.74285714285714	1.74285714285714	1.74285714285714	0	0
T1167	1167	3	C	1	NA	0	1	0	1	7	2	NA	M	1	1	NA	31	2	NA	NA	NA	NA	NA	NA	NA	NA	NA	NA	NA	NA	NA	NA	NA	NO	NA	NA	NA	0	0	NA	1.6	1.57142857142857	1.58571428571429	1.58571428571429	0.0180180180180189	0
T1168	1168	3	C	1	NA	0	1	0	1	7	2	NA	M	1	1	NA	31	2	NA	NA	NA	NA	NA	NA	NA	NA	NA	NA	NA	NA	NA	NA	NA	NO	NA	NA	NA	0	0	NA	1.82857142857143	NA	NA	1.82857142857143	NA	0
T1169	1169	3	C	1	NA	0	1	0	1	7	2	NA	M	1	1	NA	31	2	NA	NA	NA	NA	NA	NA	NA	NA	NA	NA	NA	NA	NA	NA	NA	NO	NA	NA	NA	0	0	NA	1.74285714285714	NA	NA	1.74285714285714	NA	0
T1170	1170	3	C	1	NA	0	1	0	1	7	2	NA	M	1	1	NA	31	2	NA	NA	NA	NA	NA	NA	NA	NA	NA	NA	NA	NA	NA	NA	NA	NO	NA	NA	NA	0	0	NA	1.8	NA	NA	1.8	NA	0
T1171	1171	3	C	1	7	1	2	1	2	NA	1	NA	NA	NA	2	NA	34	3	NA	NA	NA	NA	NA	NA	NA	NA	NA	NA	NA	NA	OUT	Death_larvae	NA	NO	NA	NA	NA	OUT	OUT	NA	NA	NA	NA	NA	NA	NA
T1172	1172	3	If	2	7	1	2	1	2	NA	1	NA	NA	NA	2	NA	31	2	NA	NA	NA	NA	NA	NA	NA	NA	NA	NA	NA	NA	OUT	Death_larvae	NA	NO	NA	NA	NA	OUT	OUT	NA	NA	NA	NA	NA	NA	NA
T1173	1173	3	If	2	NA	0	1	0	1	7	2	NA	M	1	1	NA	31	2	NA	25.0021213684542	0.101177135418148	21.6969010115285	0.00286271566420655	0.028	0.00163	NA	NA	NA	NA	NA	IN	NA	0.028	YES	NA	NA	NA	IN	IN	-1.55279055433671	1.68571428571429	NA	NA	1.68571428571429	NA	0
T1174	1174	3	If	2	7	1	2	1	2	NA	1	NA	NA	NA	2	NA	31	2	NA	NA	NA	NA	NA	NA	NA	NA	NA	NA	NA	NA	OUT	Death_larvae	NA	NO	NA	NA	NA	OUT	OUT	NA	NA	NA	NA	NA	NA	NA
T1175	1175	3	If	2	7	1	2	1	2	NA	1	NA	NA	NA	2	NA	34	3	NA	NA	NA	NA	NA	NA	NA	NA	NA	NA	NA	NA	OUT	Death_larvae	NA	NO	NA	NA	NA	OUT	OUT	NA	NA	NA	NA	NA	NA	NA
T1176	1176	3	If	2	7	1	2	1	2	NA	1	NA	NA	NA	2	NA	34	3	NA	NA	NA	NA	NA	NA	NA	NA	NA	NA	NA	NA	OUT	Death_larvae	NA	NO	NA	NA	NA	OUT	OUT	NA	NA	NA	NA	NA	NA	NA
T1177	1177	3	C	1	NA	0	1	0	1	8	2	NA	M	1	1	NA	31	2	NA	NA	NA	NA	NA	NA	NA	NA	NA	NA	NA	NA	NA	NA	NA	NO	NA	NA	NA	0	0	NA	1.88571428571429	NA	NA	1.88571428571429	NA	0
T1178	1178	3	C	1	NA	0	1	0	1	8	2	NA	M	1	1	NA	31	2	NA	NA	NA	NA	NA	NA	NA	NA	NA	NA	NA	NA	NA	NA	NA	NO	NA	NA	NA	0	0	NA	1.8	1.82857142857143	1.81428571428571	1.81428571428571	0.0157480314960638	0
T1179	1179	3	C	1	NA	0	1	0	1	8	2	NA	F	2	1	NA	31	2	NA	NA	NA	NA	NA	NA	NA	NA	NA	NA	NA	NA	NA	NA	NA	NO	NA	NA	NA	0	0	NA	2.25714285714286	2.28571428571429	2.27142857142857	2.27142857142857	0.012578616352202	1
T1180	1180	3	C	1	NA	0	1	0	1	8	2	NA	F	2	1	NA	31	2	NA	NA	NA	NA	NA	NA	NA	NA	NA	NA	NA	NA	NA	NA	NA	NO	NA	NA	NA	0	0	NA	2.37142857142857	NA	NA	2.37142857142857	NA	1
T1181	1181	3	C	1	NA	0	1	1	2	8	2	D10	NA	NA	2	NA	31	2	NA	NA	NA	NA	NA	NA	NA	NA	NA	NA	NA	NA	OUT	Dead_nymphe	NA	NO	NA	NA	NA	OUT	OUT	NA	NA	NA	NA	NA	NA	NA
T1182	1182	3	C	1	NA	0	1	0	1	8	2	NA	M	1	1	NA	31	2	NA	NA	NA	NA	NA	NA	NA	NA	NA	NA	NA	NA	NA	NA	NA	NO	NA	NA	NA	0	0	NA	1.82857142857143	NA	NA	1.82857142857143	NA	0
T1183	1183	3	C	1	NA	0	1	0	1	8	2	NA	M	1	1	NA	31	2	NA	NA	NA	NA	NA	NA	NA	NA	NA	NA	NA	NA	NA	NA	NA	NO	NA	NA	NA	0	0	NA	1.8	NA	NA	1.8	NA	0
T1184	1184	3	C	1	NA	0	1	0	1	8	2	NA	M	1	1	NA	31	2	NA	NA	NA	NA	NA	NA	NA	NA	NA	NA	NA	NA	NA	NA	NA	NO	NA	NA	NA	0	0	NA	1.82857142857143	1.82857142857143	1.82857142857143	1.82857142857143	0	0
T1185	1185	3	C	1	NA	0	1	0	1	8	2	NA	F	2	1	NA	31	2	NA	NA	NA	NA	NA	NA	NA	NA	NA	NA	NA	NA	NA	NA	NA	NO	NA	NA	NA	0	0	NA	2.14285714285714	2.14285714285714	2.14285714285714	2.14285714285714	0	1
T1186	1186	3	C	1	NA	0	1	1	2	8	2	D9	NA	NA	2	NA	31	2	NA	NA	NA	NA	NA	NA	NA	NA	NA	NA	NA	NA	OUT	Dead_nymphe	NA	NO	NA	NA	NA	OUT	OUT	NA	NA	NA	NA	NA	NA	NA
T1187	1187	3	C	1	NA	0	1	0	1	8	2	NA	M	1	1	NA	31	2	NA	NA	NA	NA	NA	NA	NA	NA	NA	NA	NA	NA	NA	NA	NA	NO	NA	NA	NA	0	0	NA	1.88571428571429	NA	NA	1.88571428571429	NA	0
T1188	1188	3	C	1	NA	0	1	0	1	8	2	NA	M	1	1	NA	31	2	NA	NA	NA	NA	NA	NA	NA	NA	NA	NA	NA	NA	NA	NA	NA	NO	NA	NA	NA	0	0	NA	1.94285714285714	1.94285714285714	1.94285714285714	1.94285714285714	0	0
T1189	1189	3	C	1	NA	0	1	0	1	8	2	NA	M	1	1	NA	31	2	NA	NA	NA	NA	NA	NA	NA	NA	NA	NA	NA	NA	NA	NA	NA	NO	NA	NA	NA	0	0	NA	1.85714285714286	NA	NA	1.85714285714286	NA	0
T1190	1190	3	C	1	NA	0	1	1	2	8	2	D9	NA	NA	2	NA	31	2	NA	NA	NA	NA	NA	NA	NA	NA	NA	NA	NA	NA	OUT	Dead_nymphe	NA	NO	NA	NA	NA	OUT	OUT	NA	NA	NA	NA	NA	NA	NA
T1191	1191	3	C	1	NA	0	1	0	1	8	2	NA	M	1	1	NA	31	2	NA	NA	NA	NA	NA	NA	NA	NA	NA	NA	NA	NA	NA	NA	NA	NO	NA	NA	NA	0	0	NA	1.77142857142857	1.77142857142857	1.77142857142857	1.77142857142857	0	0
T1192	1192	3	C	1	NA	0	1	0	1	8	2	NA	M	1	1	NA	31	2	NA	NA	NA	NA	NA	NA	NA	NA	NA	NA	NA	NA	NA	NA	NA	NO	NA	NA	NA	0	0	NA	1.88571428571429	NA	NA	1.88571428571429	NA	0
T1193	1193	3	C	1	NA	0	1	0	1	8	2	NA	M	1	1	NA	31	2	NA	NA	NA	NA	NA	NA	NA	NA	NA	NA	NA	NA	NA	NA	NA	NO	NA	NA	NA	0	0	NA	1.85714285714286	1.88571428571429	1.87142857142857	1.87142857142857	0.0152671755725198	0
T1194	1194	3	C	1	NA	0	1	0	1	8	2	NA	M	1	1	NA	31	2	NA	NA	NA	NA	NA	NA	NA	NA	NA	NA	NA	NA	OUT	Mesure_aile	NA	NO	NA	NA	NA	OUT	OUT	NA	NA	NA	NA	NA	NA	0
T1195	1195	3	C	1	NA	0	1	0	1	8	2	NA	M	1	1	NA	31	2	NA	NA	NA	NA	NA	NA	NA	NA	NA	NA	NA	NA	NA	NA	NA	NO	NA	NA	NA	0	0	NA	1.85714285714286	NA	NA	1.85714285714286	NA	0
T1196	1196	3	C	1	NA	0	1	0	1	8	2	NA	M	1	1	NA	31	2	NA	NA	NA	NA	NA	NA	NA	NA	NA	NA	NA	NA	NA	NA	NA	NO	NA	NA	NA	0	0	NA	1.91428571428571	1.91428571428571	1.91428571428571	1.91428571428571	0	0
T1197	1197	3	C	1	NA	0	1	0	1	8	2	NA	M	1	1	NA	31	2	NA	NA	NA	NA	NA	NA	NA	NA	NA	NA	NA	NA	NA	NA	NA	NO	NA	NA	NA	0	0	NA	1.82857142857143	1.8	1.81428571428571	1.81428571428571	0.0157480314960638	0
T1198	1198	3	C	1	NA	0	1	0	1	8	2	NA	M	1	1	NA	31	2	NA	NA	NA	NA	NA	NA	NA	NA	NA	NA	NA	NA	NA	NA	NA	NO	NA	NA	NA	0	0	NA	1.77142857142857	NA	NA	1.77142857142857	NA	0
T1199	1199	3	C	1	NA	0	1	0	1	8	2	NA	M	1	1	NA	31	2	NA	NA	NA	NA	NA	NA	NA	NA	NA	NA	NA	NA	NA	NA	NA	NO	NA	NA	NA	0	0	NA	1.8	1.8	1.8	1.8	0	0
T1200	1200	3	C	1	NA	0	1	0	1	8	2	NA	M	1	1	NA	31	2	NA	NA	NA	NA	NA	NA	NA	NA	NA	NA	NA	NA	NA	NA	NA	NO	NA	NA	NA	0	0	NA	1.8	NA	NA	1.8	NA	0
T1201	1201	3	C	1	NA	0	1	0	1	8	2	NA	F	2	1	NA	31	2	NA	NA	NA	NA	NA	NA	NA	NA	NA	NA	NA	NA	NA	NA	NA	NO	NA	NA	NA	0	0	NA	2	2	2	2	0	1
T1202	1202	3	C	1	NA	0	1	0	1	8	2	NA	F	2	1	NA	31	2	NA	NA	NA	NA	NA	NA	NA	NA	NA	NA	NA	NA	NA	NA	NA	NO	NA	NA	NA	0	0	NA	2.08571428571429	NA	NA	2.08571428571429	NA	1
T1203	1203	3	C	1	NA	0	1	0	1	8	2	NA	M	1	1	NA	31	2	NA	NA	NA	NA	NA	NA	NA	NA	NA	NA	NA	NA	NA	NA	NA	NO	NA	NA	NA	0	0	NA	2	2	2	2	0	0
T1204	1204	3	C	1	NA	0	1	0	1	8	2	NA	M	1	1	NA	31	2	NA	NA	NA	NA	NA	NA	NA	NA	NA	NA	NA	NA	NA	NA	NA	NO	NA	NA	NA	0	0	NA	1.85714285714286	NA	NA	1.85714285714286	NA	0
T1205	1205	3	C	1	NA	0	1	0	1	8	2	NA	M	1	1	NA	31	2	NA	NA	NA	NA	NA	NA	NA	NA	NA	NA	NA	NA	NA	NA	NA	NO	NA	NA	NA	0	0	NA	1.82857142857143	NA	NA	1.82857142857143	NA	0
T1206	1206	3	C	1	NA	0	1	0	1	8	2	NA	M	1	1	NA	31	2	NA	NA	NA	NA	NA	NA	NA	NA	NA	NA	NA	NA	NA	NA	NA	NO	NA	NA	NA	0	0	NA	1.82857142857143	NA	NA	1.82857142857143	NA	0
T1207	1207	3	C	1	NA	0	1	0	1	8	2	NA	M	1	1	NA	31	2	NA	NA	NA	NA	NA	NA	NA	NA	NA	NA	NA	NA	NA	NA	NA	NO	NA	NA	NA	0	0	NA	1.85714285714286	1.88571428571429	1.87142857142857	1.87142857142857	0.0152671755725198	0
T1208	1208	3	C	1	NA	0	1	0	1	8	2	NA	M	1	1	NA	31	2	NA	NA	NA	NA	NA	NA	NA	NA	NA	NA	NA	NA	NA	NA	NA	NO	NA	NA	NA	0	0	NA	1.85714285714286	1.82857142857143	1.84285714285714	1.84285714285714	0.0155038759689931	0
T1209	1209	3	C	1	NA	0	1	0	1	8	2	NA	M	1	1	NA	31	2	NA	NA	NA	NA	NA	NA	NA	NA	NA	NA	NA	NA	NA	NA	NA	NO	NA	NA	NA	0	0	NA	1.88571428571429	NA	NA	1.88571428571429	NA	0
T1210	1210	3	C	1	NA	0	1	0	1	8	2	NA	F	2	1	NA	31	2	NA	NA	NA	NA	NA	NA	NA	NA	NA	NA	NA	NA	NA	NA	NA	NO	NA	NA	NA	0	0	NA	2.28571428571429	NA	NA	2.28571428571429	NA	1
T1211	1211	3	C	1	NA	0	1	0	1	8	2	NA	M	1	1	NA	31	2	NA	NA	NA	NA	NA	NA	NA	NA	NA	NA	NA	NA	NA	NA	NA	NO	NA	NA	NA	0	0	NA	1.91428571428571	NA	NA	1.91428571428571	NA	0
T1212	1212	3	C	1	NA	0	1	0	1	8	2	NA	M	1	1	NA	31	2	NA	NA	NA	NA	NA	NA	NA	NA	NA	NA	NA	NA	NA	NA	NA	NO	NA	NA	NA	0	0	NA	1.85714285714286	NA	NA	1.85714285714286	NA	0
T1213	1213	3	C	1	NA	0	1	0	1	8	2	NA	F	2	1	NA	31	2	NA	NA	NA	NA	NA	NA	NA	NA	NA	NA	NA	NA	NA	NA	NA	NO	NA	NA	NA	0	0	NA	2.14285714285714	NA	NA	2.14285714285714	NA	1
T1214	1214	3	C	1	NA	0	1	0	1	8	2	NA	M	1	1	NA	31	2	NA	NA	NA	NA	NA	NA	NA	NA	NA	NA	NA	NA	NA	NA	NA	NO	NA	NA	NA	0	0	NA	1.94285714285714	NA	NA	1.94285714285714	NA	0
T1215	1215	3	C	1	NA	0	1	0	1	8	2	NA	M	1	1	NA	31	2	NA	NA	NA	NA	NA	NA	NA	NA	NA	NA	NA	NA	NA	NA	NA	NO	NA	NA	NA	0	0	NA	1.88571428571429	1.88571428571429	1.88571428571429	1.88571428571429	0	0
T1216	1216	3	C	1	NA	0	1	0	1	8	2	NA	M	1	1	NA	31	2	NA	NA	NA	NA	NA	NA	NA	NA	NA	NA	NA	NA	NA	NA	NA	NO	NA	NA	NA	0	0	NA	1.82857142857143	NA	NA	1.82857142857143	NA	0
T1217	1217	3	C	1	NA	0	1	0	1	8	2	NA	F	2	1	NA	31	2	NA	NA	NA	NA	NA	NA	NA	NA	NA	NA	NA	NA	NA	NA	NA	NO	NA	NA	NA	0	0	NA	2.22857142857143	2.22857142857143	2.22857142857143	2.22857142857143	0	1
T1218	1218	3	C	1	NA	0	1	0	1	8	2	NA	M	1	1	NA	31	2	NA	NA	NA	NA	NA	NA	NA	NA	NA	NA	NA	NA	NA	NA	NA	NO	NA	NA	NA	0	0	NA	1.94285714285714	NA	NA	1.94285714285714	NA	0
T1219	1219	3	C	1	NA	0	1	0	1	8	2	NA	M	1	1	NA	31	2	NA	NA	NA	NA	NA	NA	NA	NA	NA	NA	NA	NA	NA	NA	NA	NO	NA	NA	NA	0	0	NA	1.8	1.8	1.8	1.8	0	0
T1220	1220	3	C	1	NA	0	1	1	2	8	2	D11	NA	NA	2	NA	34	3	NA	NA	NA	NA	NA	NA	NA	NA	NA	NA	NA	NA	OUT	Dead_nymphe	NA	NO	NA	NA	NA	OUT	OUT	NA	NA	NA	NA	NA	NA	NA
T1221	1221	3	C	1	8	1	2	1	2	NA	1	NA	NA	NA	2	NA	34	3	NA	NA	NA	NA	NA	NA	NA	NA	NA	NA	NA	NA	OUT	Death_larvae	NA	NO	NA	NA	NA	OUT	OUT	NA	NA	NA	NA	NA	NA	NA
T1222	1222	3	C	1	NA	0	1	1	2	8	2	D11	NA	NA	2	NA	34	3	NA	NA	NA	NA	NA	NA	NA	NA	NA	NA	NA	NA	OUT	Dead_nymphe	NA	NO	NA	NA	NA	OUT	OUT	NA	NA	NA	NA	NA	NA	NA
T1223	1223	3	C	1	NA	0	1	1	2	8	2	D11	NA	NA	2	NA	34	3	NA	NA	NA	NA	NA	NA	NA	NA	NA	NA	NA	NA	OUT	Dead_nymphe	NA	NO	NA	NA	NA	OUT	OUT	NA	NA	NA	NA	NA	NA	NA
T1224	1224	3	C	1	NA	0	1	1	2	8	2	D11	NA	NA	2	NA	34	3	NA	NA	NA	NA	NA	NA	NA	NA	NA	NA	NA	NA	OUT	Dead_nymphe	NA	NO	NA	NA	NA	OUT	OUT	NA	NA	NA	NA	NA	NA	NA
T1225	1225	3	C	1	8	1	2	1	2	NA	1	NA	NA	NA	2	NA	34	3	NA	NA	NA	NA	NA	NA	NA	NA	NA	NA	NA	NA	OUT	Death_larvae	NA	NO	NA	NA	NA	OUT	OUT	NA	NA	NA	NA	NA	NA	NA
T1226	1226	3	C	1	NA	0	1	1	2	8	2	D11	NA	NA	2	NA	34	3	NA	NA	NA	NA	NA	NA	NA	NA	NA	NA	NA	NA	OUT	Dead_nymphe	NA	NO	NA	NA	NA	OUT	OUT	NA	NA	NA	NA	NA	NA	NA
T1227	1227	3	C	1	NA	0	1	1	2	8	2	D11	NA	NA	2	NA	34	3	NA	NA	NA	NA	NA	NA	NA	NA	NA	NA	NA	NA	OUT	Dead_nymphe	NA	NO	NA	NA	NA	OUT	OUT	NA	NA	NA	NA	NA	NA	NA
T1228	1228	3	C	1	8	1	2	1	2	NA	1	NA	NA	NA	2	NA	34	3	NA	NA	NA	NA	NA	NA	NA	NA	NA	NA	NA	NA	OUT	Death_larvae	NA	NO	NA	NA	NA	OUT	OUT	NA	NA	NA	NA	NA	NA	NA
T1229	1229	3	C	1	NA	0	1	1	2	8	2	D11	NA	NA	2	NA	34	3	NA	NA	NA	NA	NA	NA	NA	NA	NA	NA	NA	NA	OUT	Dead_nymphe	NA	NO	NA	NA	NA	OUT	OUT	NA	NA	NA	NA	NA	NA	NA
T1230	1230	3	C	1	8	1	2	1	2	NA	1	NA	NA	NA	2	NA	34	3	NA	NA	NA	NA	NA	NA	NA	NA	NA	NA	NA	NA	OUT	Death_larvae	NA	NO	NA	NA	NA	OUT	OUT	NA	NA	NA	NA	NA	NA	NA
T1231	1231	3	C	1	NA	0	1	1	2	8	2	D11	NA	NA	2	NA	34	3	NA	NA	NA	NA	NA	NA	NA	NA	NA	NA	NA	NA	OUT	Dead_nymphe	NA	NO	NA	NA	NA	OUT	OUT	NA	NA	NA	NA	NA	NA	NA
T1232	1232	3	If	2	NA	0	1	0	1	8	2	NA	M	1	1	NA	31	2	NA	25.7392433242602	0.115286969978019	26.4820920797317	0.0555366859240718	1.13	0.0841	NA	NA	NA	NA	NA	IN	NA	1.13	NO	over25	NA	NA	IN	OUT	0.0530797175401416	1.82857142857143	1.85714285714286	1.84285714285714	1.84285714285714	0.0155038759689931	0
T1233	1233	3	If	2	NA	0	1	0	1	8	2	NA	M	1	1	NA	31	2	NA	31.0190534938214	1.92426641141095	21.0462508072946	0.0347127241151756	0.000325	0.000411	NA	NA	NA	NA	0	IN	NA	0.000325	YES	NA	NA	NA	IN	IN	-3.4837092748448	1.82857142857143	1.85714285714286	1.84285714285714	1.84285714285714	0.0155038759689931	0
T1234	1234	3	If	2	NA	0	1	0	1	8	2	NA	M	1	1	NA	31	2	NA	26.9150503436361	0.131828327300318	26.803715137964	0.0909542779319429	0.237	0.0218	NA	NA	NA	NA	NA	IN	NA	0.237	NO	over25	NA	NA	IN	OUT	-0.625245579407032	1.82857142857143	NA	NA	1.82857142857143	NA	0
T1235	1235	3	If	2	NA	0	1	0	1	8	2	NA	M	1	1	NA	31	2	NA	23.572595108709	0.0629485093465509	27.3033286156396	0.491127259896484	3.129	0.986	NA	NA	NA	NA	NA	IN	Actine_sur_27	3.129	NO	over25	over27	NA	OUT	OUT	0.495406023256594	1.74285714285714	NA	NA	1.74285714285714	NA	0
T1236	1236	3	If	2	NA	0	1	0	1	8	2	NA	M	1	1	NA	31	2	NA	16.6809193765608	0.0735371239602967	21.1300348368641	0.0875346395566323	5.641	0.375	NA	NA	NA	NA	NA	IN	NA	5.641	YES	NA	NA	NA	IN	IN	0.751356354943579	1.94285714285714	1.97142857142857	1.95714285714286	1.95714285714286	0.0145985401459861	0
T1237	1237	3	If	2	NA	0	1	0	1	8	2	NA	M	1	1	NA	31	2	NA	18.2790244133173	0.0258220270146479	26.6259441736135	0.151766079588667	76.99	6.849	NA	NA	NA	NA	NA	IN	NA	76.99	NO	over25	NA	NA	IN	OUT	1.88643433832859	1.8	NA	NA	1.8	NA	0
T1238	1238	3	If	2	NA	0	1	0	1	8	2	NA	M	1	1	NA	31	2	NA	27.2100065940628	0.269523257909238	27.0792396974809	0.135074787538728	0.2524	0.0451	NA	NA	NA	NA	NA	IN	Actine_sur_27	0.2524	NO	over25	over27	NA	OUT	OUT	-0.597904945478802	1.85714285714286	1.82857142857143	1.84285714285714	1.84285714285714	0.0155038759689931	0
T1239	1239	3	If	2	NA	0	1	0	1	8	2	NA	M	1	1	NA	31	2	NA	33.7095963438386	3.04243823876425	27.1714018730991	0.112333922392036	0.00222	0.00873	NA	NA	NA	NA	0	IN	Actine_sur_27	0.00222	NO	over25	over27	NA	OUT	OUT	-2.65299900195678	1.85714285714286	1.85714285714286	1.85714285714286	1.85714285714286	0	0
T1240	1240	3	If	2	NA	0	1	0	1	8	2	NA	M	1	1	NA	31	2	NA	26.7475359584975	0.0776389886473679	26.7909981880537	0.0583980387101496	0.2863	0.016	NA	NA	NA	NA	NA	IN	NA	0.2863	NO	over25	NA	NA	IN	OUT	-0.543173623414403	1.8	1.77142857142857	1.78571428571429	1.78571428571429	0.0160000000000008	0
T1241	1241	3	If	2	NA	0	1	0	1	8	2	NA	M	1	1	NA	31	2	NA	NA	NA	NA	NA	NA	NA	NA	NA	NA	NA	NA	OUT	Mesure_aile	NA	NO	NA	NA	NA	OUT	OUT	NA	NA	NA	NA	NA	NA	0
T1242	1242	3	If	2	NA	0	1	0	1	8	2	NA	M	1	1	NA	31	2	NA	16.3811678442007	0.06103656968135	21.5029865821802	0.016951437960328	8.816	0.3288	NA	NA	NA	NA	NA	IN	NA	8.816	YES	NA	NA	NA	IN	IN	0.945271744811469	1.8	NA	NA	1.8	NA	0
T1243	1243	3	If	2	NA	0	1	0	1	8	2	NA	M	1	1	NA	31	2	NA	NA	NA	NA	NA	NA	NA	NA	NA	NA	NA	NA	OUT	Mesure_aile	NA	NO	NA	NA	NA	OUT	OUT	NA	NA	NA	NA	NA	NA	0
T1244	1244	3	If	2	NA	0	1	0	1	8	2	NA	M	1	1	NA	31	2	NA	28.9320945529069	0.606590457521618	21.1948107327544	0.0414114239481072	0.00137	0.000468	NA	NA	NA	NA	NA	IN	NA	0.00137	YES	NA	NA	NA	IN	IN	-2.86222983634574	1.85714285714286	NA	NA	1.85714285714286	NA	0
T1245	1245	3	If	2	NA	0	1	0	1	8	2	NA	M	1	1	NA	31	2	NA	25.7406076562167	0.135907846239786	26.8728734152129	0.0270293996930097	0.4976	0.0393	NA	NA	NA	NA	NA	IN	NA	0.4976	NO	over25	NA	NA	IN	OUT	-0.303116735066812	1.74285714285714	NA	NA	1.74285714285714	NA	0
T1246	1246	3	If	2	NA	0	1	0	1	8	2	NA	M	1	1	NA	31	2	NA	34.242474230796	1.59238714745278	21.0162082330904	0.0112918719379902	2.36e-05	4.33e-05	NA	NA	NA	NA	0	IN	NA	2.36e-05	YES	NA	NA	NA	IN	IN	-4.57000561584829	1.82857142857143	NA	NA	1.82857142857143	NA	0
T1247	1247	3	If	2	NA	0	1	0	1	8	2	NA	M	1	1	NA	31	2	NA	26.8549124287023	0.110621138784989	26.8012528140338	0.064518563226054	0.268	0.0203	NA	NA	NA	NA	NA	IN	NA	0.268	NO	over25	NA	NA	IN	OUT	-0.571859834040974	1.74285714285714	1.74285714285714	1.74285714285714	1.74285714285714	0	0
T1248	1248	3	If	2	NA	0	1	0	1	8	2	NA	M	1	1	NA	31	2	NA	27.1394348519498	0.46910939597159	26.4401268934341	0.104601943394804	0.1742	0.0468	NA	NA	NA	NA	NA	IN	NA	0.1742	NO	over25	NA	NA	IN	OUT	-0.758943584847821	1.77142857142857	NA	NA	1.77142857142857	NA	0
T1249	1249	3	If	2	NA	0	1	0	1	8	2	NA	M	1	1	NA	31	2	NA	26.7196982389392	0.265495865877388	27.4295157935892	0.145519659395896	0.4081	0.0745	NA	NA	NA	NA	NA	IN	Actine_sur_27	0.4081	NO	over25	over27	NA	OUT	OUT	-0.389229877463043	1.85714285714286	NA	NA	1.85714285714286	NA	0
T1250	1250	3	If	2	NA	0	1	0	1	8	2	NA	M	1	1	NA	31	2	NA	25.4686344265344	0.203473323344716	26.4888193959557	0.0421441639575444	0.5561	0.0702	NA	NA	NA	NA	NA	IN	NA	0.5561	NO	over25	NA	NA	IN	OUT	-0.254844516032763	1.77142857142857	NA	NA	1.77142857142857	NA	0
T1251	1251	3	If	2	NA	0	1	0	1	8	2	NA	M	1	1	NA	31	2	NA	26.54884734961	0.175336508201186	26.5973615558712	0.0824432927742313	0.2885	0.0336	NA	NA	NA	NA	NA	IN	NA	0.2885	NO	over25	NA	NA	IN	OUT	-0.5398491922901	1.85714285714286	NA	NA	1.85714285714286	NA	0
T1252	1252	3	If	2	NA	0	1	0	1	8	2	NA	M	1	1	NA	31	2	NA	31.360686870551	0.681305959139899	26.6501189306407	0.0989925518854691	0.00919	0.00392	NA	NA	NA	NA	0	IN	NA	0.00919	NO	over25	NA	NA	IN	OUT	-2.03652785895018	1.8	NA	NA	1.8	NA	0
T1253	1253	3	If	2	8	1	2	1	2	NA	1	NA	NA	NA	2	NA	34	3	NA	NA	NA	NA	NA	NA	NA	NA	NA	NA	NA	NA	OUT	Death_larvae	NA	NO	NA	NA	NA	OUT	OUT	NA	NA	NA	NA	NA	NA	NA
T1254	1254	3	If	2	NA	0	1	1	2	8	2	D11	NA	NA	2	NA	34	3	NA	NA	NA	NA	NA	NA	NA	NA	NA	NA	NA	NA	OUT	Dead_nymphe	NA	NO	NA	NA	NA	OUT	OUT	NA	NA	NA	NA	NA	NA	NA
T1255	1255	3	If	2	NA	0	1	0	1	8	2	NA	M	1	1	NA	34	3	NA	27.1517332801391	7.78495256663652	28.0370638427524	0.143638529377816	0.4531	7.815	NA	NA	NA	NA	NA	IN	Actine_sur_27	0.4531	NO	over25	over27	over28	OUT	OUT	-0.343802760418605	1.8	NA	NA	1.8	NA	0
T1256	1256	3	If	2	8	1	2	1	2	NA	1	NA	NA	NA	2	NA	34	3	NA	NA	NA	NA	NA	NA	NA	NA	NA	NA	NA	NA	OUT	Death_larvae	NA	NO	NA	NA	NA	OUT	OUT	NA	NA	NA	NA	NA	NA	NA
T1257	1257	3	C	1	NA	0	1	0	1	9	2	NA	M	1	1	NA	31	2	NA	NA	NA	NA	NA	NA	NA	NA	NA	NA	NA	NA	NA	NA	NA	NO	NA	NA	NA	0	0	NA	1.82857142857143	NA	NA	1.82857142857143	NA	0
T1258	1258	3	C	1	NA	0	1	0	1	9	2	NA	M	1	1	NA	31	2	NA	NA	NA	NA	NA	NA	NA	NA	NA	NA	NA	NA	NA	NA	NA	NO	NA	NA	NA	0	0	NA	1.88571428571429	NA	NA	1.88571428571429	NA	0
T1259	1259	3	C	1	NA	0	1	0	1	9	2	NA	M	1	1	NA	31	2	NA	NA	NA	NA	NA	NA	NA	NA	NA	NA	NA	NA	NA	NA	NA	NO	NA	NA	NA	0	0	NA	1.8	NA	NA	1.8	NA	0
T1260	1260	3	C	1	NA	0	1	0	1	9	2	NA	M	1	1	NA	31	2	NA	NA	NA	NA	NA	NA	NA	NA	NA	NA	NA	NA	NA	NA	NA	NO	NA	NA	NA	0	0	NA	1.88571428571429	1.85714285714286	1.87142857142857	1.87142857142857	0.0152671755725198	0
T1261	1261	3	C	1	NA	0	1	0	1	9	2	NA	M	1	1	NA	31	2	NA	NA	NA	NA	NA	NA	NA	NA	NA	NA	NA	NA	NA	NA	NA	NO	NA	NA	NA	0	0	NA	1.77142857142857	NA	NA	1.77142857142857	NA	0
T1262	1262	3	C	1	NA	0	1	0	1	9	2	NA	F	2	1	NA	31	2	NA	NA	NA	NA	NA	NA	NA	NA	NA	NA	NA	NA	NA	NA	NA	NO	NA	NA	NA	0	0	NA	2.2	2.17142857142857	2.18571428571429	2.18571428571429	0.0130718954248373	1
T1263	1263	3	C	1	NA	0	1	1	2	9	2	D10	NA	NA	2	NA	31	2	NA	NA	NA	NA	NA	NA	NA	NA	NA	NA	NA	NA	OUT	Dead_nymphe	NA	NO	NA	NA	NA	OUT	OUT	NA	NA	NA	NA	NA	NA	NA
T1264	1264	3	C	1	NA	0	1	0	1	9	2	NA	F	2	1	NA	31	2	NA	NA	NA	NA	NA	NA	NA	NA	NA	NA	NA	NA	NA	NA	NA	NO	NA	NA	NA	0	0	NA	2.14285714285714	2.14285714285714	2.14285714285714	2.14285714285714	0	1
T1265	1265	3	C	1	NA	0	1	0	1	9	2	NA	F	2	1	NA	31	2	NA	NA	NA	NA	NA	NA	NA	NA	NA	NA	NA	NA	NA	NA	NA	NO	NA	NA	NA	0	0	NA	2.22857142857143	2.22857142857143	2.22857142857143	2.22857142857143	0	1
T1266	1266	3	C	1	NA	0	1	0	1	9	2	NA	F	2	1	NA	31	2	NA	NA	NA	NA	NA	NA	NA	NA	NA	NA	NA	NA	NA	NA	NA	NO	NA	NA	NA	0	0	NA	2	1.97142857142857	1.98571428571429	1.98571428571429	0.0143884892086338	1
T1267	1267	3	C	1	NA	0	1	0	1	9	2	NA	F	2	1	NA	31	2	NA	NA	NA	NA	NA	NA	NA	NA	NA	NA	NA	NA	NA	NA	NA	NO	NA	NA	NA	0	0	NA	2.05714285714286	2.05714285714286	2.05714285714286	2.05714285714286	0	1
T1268	1268	3	C	1	NA	0	1	0	1	9	2	NA	M	1	1	NA	31	2	NA	NA	NA	NA	NA	NA	NA	NA	NA	NA	NA	NA	NA	NA	NA	NO	NA	NA	NA	0	0	NA	1.77142857142857	1.74285714285714	1.75714285714286	1.75714285714286	0.0162601626016268	0
T1269	1269	3	C	1	NA	0	1	0	1	9	2	NA	F	2	1	NA	31	2	NA	NA	NA	NA	NA	NA	NA	NA	NA	NA	NA	NA	NA	NA	NA	NO	NA	NA	NA	0	0	NA	1.97142857142857	1.97142857142857	1.97142857142857	1.97142857142857	0	1
T1270	1270	3	C	1	NA	0	1	0	1	9	2	NA	M	1	1	NA	31	2	NA	NA	NA	NA	NA	NA	NA	NA	NA	NA	NA	NA	NA	NA	NA	NO	NA	NA	NA	0	0	NA	1.68571428571429	NA	NA	1.68571428571429	NA	0
T1271	1271	3	C	1	NA	0	1	0	1	9	2	NA	F	2	1	NA	31	2	NA	NA	NA	NA	NA	NA	NA	NA	NA	NA	NA	NA	NA	NA	NA	NO	NA	NA	NA	0	0	NA	2.08571428571429	2.11428571428571	2.1	2.1	0.0136054421768667	1
T1272	1272	3	C	1	NA	0	1	0	1	9	2	NA	F	2	1	NA	31	2	NA	NA	NA	NA	NA	NA	NA	NA	NA	NA	NA	NA	NA	NA	NA	NO	NA	NA	NA	0	0	NA	2.25714285714286	2.25714285714286	2.25714285714286	2.25714285714286	0	1
T1273	1273	3	C	1	NA	0	1	0	1	9	2	NA	F	2	1	NA	31	2	NA	NA	NA	NA	NA	NA	NA	NA	NA	NA	NA	NA	NA	NA	NA	NO	NA	NA	NA	0	0	NA	2.37142857142857	NA	NA	2.37142857142857	NA	1
T1274	1274	3	C	1	NA	0	1	0	1	9	2	NA	F	2	1	NA	31	2	NA	NA	NA	NA	NA	NA	NA	NA	NA	NA	NA	NA	NA	NA	NA	NO	NA	NA	NA	0	0	NA	2.25714285714286	NA	NA	2.25714285714286	NA	1
T1275	1275	3	C	1	NA	0	1	0	1	9	2	NA	F	2	1	NA	31	2	NA	NA	NA	NA	NA	NA	NA	NA	NA	NA	NA	NA	NA	NA	NA	NO	NA	NA	NA	0	0	NA	2.28571428571429	2.28571428571429	2.28571428571429	2.28571428571429	0	1
T1276	1276	3	C	1	NA	0	1	0	1	9	2	NA	M	1	1	NA	31	2	NA	NA	NA	NA	NA	NA	NA	NA	NA	NA	NA	NA	NA	NA	NA	NO	NA	NA	NA	0	0	NA	1.85714285714286	NA	NA	1.85714285714286	NA	0
T1277	1277	3	C	1	NA	0	1	0	1	9	2	NA	F	2	1	NA	31	2	NA	NA	NA	NA	NA	NA	NA	NA	NA	NA	NA	NA	NA	NA	NA	NO	NA	NA	NA	0	0	NA	2.4	2.42857142857143	2.41428571428571	2.41428571428571	0.0118343195266279	1
T1278	1278	3	C	1	NA	0	1	0	1	9	2	NA	F	2	1	NA	31	2	NA	NA	NA	NA	NA	NA	NA	NA	NA	NA	NA	NA	NA	NA	NA	NO	NA	NA	NA	0	0	NA	2.2	2.14285714285714	2.17142857142857	2.17142857142857	0.0263157894736856	1
T1279	1279	3	C	1	NA	0	1	0	1	9	2	NA	M	1	1	NA	31	2	NA	NA	NA	NA	NA	NA	NA	NA	NA	NA	NA	NA	NA	NA	NA	NO	NA	NA	NA	0	0	NA	1.85714285714286	NA	NA	1.85714285714286	NA	0
T1280	1280	3	C	1	NA	0	1	0	1	9	2	NA	F	2	1	NA	31	2	NA	NA	NA	NA	NA	NA	NA	NA	NA	NA	NA	NA	NA	NA	NA	NO	NA	NA	NA	0	0	NA	2.22857142857143	2.2	2.21428571428571	2.21428571428571	0.0129032258064522	1
T1281	1281	3	C	1	NA	0	1	0	1	9	2	NA	F	2	1	NA	31	2	NA	NA	NA	NA	NA	NA	NA	NA	NA	NA	NA	NA	NA	NA	NA	NO	NA	NA	NA	0	0	NA	2.28571428571429	2.25714285714286	2.27142857142857	2.27142857142857	0.012578616352202	1
T1282	1282	3	C	1	NA	0	1	0	1	9	2	NA	F	2	1	NA	31	2	NA	NA	NA	NA	NA	NA	NA	NA	NA	NA	NA	NA	NA	NA	NA	NO	NA	NA	NA	0	0	NA	2.25714285714286	2.25714285714286	2.25714285714286	2.25714285714286	0	1
T1283	1283	3	C	1	NA	0	1	0	1	9	2	NA	F	2	1	NA	31	2	NA	NA	NA	NA	NA	NA	NA	NA	NA	NA	NA	NA	NA	NA	NA	NO	NA	NA	NA	0	0	NA	2.14285714285714	2.14285714285714	2.14285714285714	2.14285714285714	0	1
T1284	1284	3	C	1	NA	0	1	0	1	9	2	NA	F	2	1	NA	31	2	NA	NA	NA	NA	NA	NA	NA	NA	NA	NA	NA	NA	NA	NA	NA	NO	NA	NA	NA	0	0	NA	2.28571428571429	NA	NA	2.28571428571429	NA	1
T1285	1285	3	C	1	NA	0	1	0	1	9	2	NA	F	2	1	NA	31	2	NA	NA	NA	NA	NA	NA	NA	NA	NA	NA	NA	NA	NA	NA	NA	NO	NA	NA	NA	0	0	NA	2.25714285714286	2.25714285714286	2.25714285714286	2.25714285714286	0	1
T1286	1286	3	C	1	NA	0	1	0	1	9	2	NA	F	2	1	NA	31	2	NA	NA	NA	NA	NA	NA	NA	NA	NA	NA	NA	NA	NA	NA	NA	NO	NA	NA	NA	0	0	NA	2.31428571428571	2.28571428571429	2.3	2.3	0.0124223602484435	1
T1287	1287	3	C	1	NA	0	1	0	1	9	2	NA	F	2	1	NA	31	2	NA	NA	NA	NA	NA	NA	NA	NA	NA	NA	NA	NA	NA	NA	NA	NO	NA	NA	NA	0	0	NA	2.25714285714286	NA	NA	2.25714285714286	NA	1
T1288	1288	3	C	1	NA	0	1	0	1	9	2	NA	M	1	1	NA	31	2	NA	NA	NA	NA	NA	NA	NA	NA	NA	NA	NA	NA	NA	NA	NA	NO	NA	NA	NA	0	0	NA	1.8	NA	NA	1.8	NA	0
T1289	1289	3	C	1	NA	0	1	0	1	9	2	NA	F	2	1	NA	31	2	NA	NA	NA	NA	NA	NA	NA	NA	NA	NA	NA	NA	NA	NA	NA	NO	NA	NA	NA	0	0	NA	2.22857142857143	2.25714285714286	2.24285714285714	2.24285714285714	0.0127388535031853	1
T1290	1290	3	C	1	NA	0	1	0	1	9	2	NA	F	2	1	NA	31	2	NA	NA	NA	NA	NA	NA	NA	NA	NA	NA	NA	NA	NA	NA	NA	NO	NA	NA	NA	0	0	NA	2.37142857142857	2.4	2.38571428571429	2.38571428571429	0.0119760479041921	1
T1291	1291	3	C	1	9	1	2	1	2	NA	1	NA	NA	NA	2	NA	34	3	NA	NA	NA	NA	NA	NA	NA	NA	NA	NA	NA	NA	OUT	Death_larvae	NA	NO	NA	NA	NA	OUT	OUT	NA	NA	NA	NA	NA	NA	NA
T1292	1292	3	C	1	9	1	2	1	2	NA	1	NA	NA	NA	2	NA	34	3	NA	NA	NA	NA	NA	NA	NA	NA	NA	NA	NA	NA	OUT	Death_larvae	NA	NO	NA	NA	NA	OUT	OUT	NA	NA	NA	NA	NA	NA	NA
T1293	1293	3	C	1	9	1	2	1	2	NA	1	NA	NA	NA	2	NA	34	3	NA	NA	NA	NA	NA	NA	NA	NA	NA	NA	NA	NA	OUT	Death_larvae	NA	NO	NA	NA	NA	OUT	OUT	NA	NA	NA	NA	NA	NA	NA
T1294	1294	3	C	1	9	1	2	1	2	NA	1	NA	NA	NA	2	NA	34	3	NA	NA	NA	NA	NA	NA	NA	NA	NA	NA	NA	NA	OUT	Death_larvae	NA	NO	NA	NA	NA	OUT	OUT	NA	NA	NA	NA	NA	NA	NA
T1295	1295	3	C	1	NA	0	1	1	2	9	2	D11	NA	NA	2	NA	34	3	NA	NA	NA	NA	NA	NA	NA	NA	NA	NA	NA	NA	OUT	Dead_nymphe	NA	NO	NA	NA	NA	OUT	OUT	NA	NA	NA	NA	NA	NA	NA
T1296	1296	3	C	1	NA	0	1	1	2	9	2	D12	NA	NA	2	NA	34	3	NA	NA	NA	NA	NA	NA	NA	NA	NA	NA	NA	NA	OUT	Dead_nymphe	NA	NO	NA	NA	NA	OUT	OUT	NA	NA	NA	NA	NA	NA	NA
T1297	1297	3	C	1	NA	0	1	1	2	9	2	D11	NA	NA	2	NA	34	3	NA	NA	NA	NA	NA	NA	NA	NA	NA	NA	NA	NA	OUT	Dead_nymphe	NA	NO	NA	NA	NA	OUT	OUT	NA	NA	NA	NA	NA	NA	NA
T1298	1298	3	C	1	9	1	2	1	2	NA	1	NA	NA	NA	2	NA	34	3	NA	NA	NA	NA	NA	NA	NA	NA	NA	NA	NA	NA	OUT	Death_larvae	NA	NO	NA	NA	NA	OUT	OUT	NA	NA	NA	NA	NA	NA	NA
T1299	1299	3	C	1	9	1	2	1	2	NA	1	NA	NA	NA	2	NA	34	3	NA	NA	NA	NA	NA	NA	NA	NA	NA	NA	NA	NA	OUT	Death_larvae	NA	NO	NA	NA	NA	OUT	OUT	NA	NA	NA	NA	NA	NA	NA
T1300	1300	3	C	1	NA	0	1	0	1	9	2	NA	M	1	1	NA	34	3	NA	NA	NA	NA	NA	NA	NA	NA	NA	NA	NA	NA	NA	NA	NA	NO	NA	NA	NA	0	0	NA	1.94285714285714	NA	NA	1.94285714285714	NA	0
T1301	1301	3	C	1	9	1	2	1	2	NA	1	NA	NA	NA	2	NA	34	3	NA	NA	NA	NA	NA	NA	NA	NA	NA	NA	NA	NA	OUT	Death_larvae	NA	NO	NA	NA	NA	OUT	OUT	NA	NA	NA	NA	NA	NA	NA
T1302	1302	3	C	1	9	1	2	1	2	NA	1	NA	NA	NA	2	NA	34	3	NA	NA	NA	NA	NA	NA	NA	NA	NA	NA	NA	NA	OUT	Death_larvae	NA	NO	NA	NA	NA	OUT	OUT	NA	NA	NA	NA	NA	NA	NA
T1303	1303	3	C	1	9	1	2	1	2	NA	1	NA	NA	NA	2	NA	34	3	NA	NA	NA	NA	NA	NA	NA	NA	NA	NA	NA	NA	OUT	Death_larvae	NA	NO	NA	NA	NA	OUT	OUT	NA	NA	NA	NA	NA	NA	NA
T1304	1304	3	C	1	9	1	2	1	2	NA	1	NA	NA	NA	2	NA	34	3	NA	NA	NA	NA	NA	NA	NA	NA	NA	NA	NA	NA	OUT	Death_larvae	NA	NO	NA	NA	NA	OUT	OUT	NA	NA	NA	NA	NA	NA	NA
T1305	1305	3	C	1	9	1	2	1	2	NA	1	NA	NA	NA	2	NA	34	3	NA	NA	NA	NA	NA	NA	NA	NA	NA	NA	NA	NA	OUT	Death_larvae	NA	NO	NA	NA	NA	OUT	OUT	NA	NA	NA	NA	NA	NA	NA
T1306	1306	3	C	1	9	1	2	1	2	NA	1	NA	NA	NA	2	NA	34	3	NA	NA	NA	NA	NA	NA	NA	NA	NA	NA	NA	NA	OUT	Death_larvae	NA	NO	NA	NA	NA	OUT	OUT	NA	NA	NA	NA	NA	NA	NA
T1307	1307	3	C	1	9	1	2	1	2	NA	1	NA	NA	NA	2	NA	34	3	NA	NA	NA	NA	NA	NA	NA	NA	NA	NA	NA	NA	OUT	Death_larvae	NA	NO	NA	NA	NA	OUT	OUT	NA	NA	NA	NA	NA	NA	NA
T1308	1308	3	C	1	9	1	2	1	2	NA	1	NA	NA	NA	2	NA	34	3	NA	NA	NA	NA	NA	NA	NA	NA	NA	NA	NA	NA	OUT	Death_larvae	NA	NO	NA	NA	NA	OUT	OUT	NA	NA	NA	NA	NA	NA	NA
T1309	1309	3	C	1	9	1	2	1	2	NA	1	NA	NA	NA	2	NA	34	3	NA	NA	NA	NA	NA	NA	NA	NA	NA	NA	NA	NA	OUT	Death_larvae	NA	NO	NA	NA	NA	OUT	OUT	NA	NA	NA	NA	NA	NA	NA
T1310	1310	3	C	1	9	1	2	1	2	NA	1	NA	NA	NA	2	NA	34	3	NA	NA	NA	NA	NA	NA	NA	NA	NA	NA	NA	NA	OUT	Death_larvae	NA	NO	NA	NA	NA	OUT	OUT	NA	NA	NA	NA	NA	NA	NA
T1311	1311	3	C	1	NA	0	1	1	2	9	2	D11	NA	NA	2	NA	34	3	NA	NA	NA	NA	NA	NA	NA	NA	NA	NA	NA	NA	OUT	Dead_nymphe	NA	NO	NA	NA	NA	OUT	OUT	NA	NA	NA	NA	NA	NA	NA
T1312	1312	3	C	1	NA	0	1	0	1	9	2	NA	F	2	1	NA	34	3	NA	NA	NA	NA	NA	NA	NA	NA	NA	NA	NA	NA	NA	NA	NA	NO	NA	NA	NA	0	0	NA	2.22857142857143	NA	NA	2.22857142857143	NA	1
T1313	1313	3	C	1	NA	0	1	0	1	9	2	NA	F	2	1	NA	34	3	NA	NA	NA	NA	NA	NA	NA	NA	NA	NA	NA	NA	NA	NA	NA	NO	NA	NA	NA	0	0	NA	2.11428571428571	NA	NA	2.11428571428571	NA	1
T1314	1314	3	C	1	9	1	2	1	2	NA	1	NA	NA	NA	2	NA	34	3	NA	NA	NA	NA	NA	NA	NA	NA	NA	NA	NA	NA	OUT	Death_larvae	NA	NO	NA	NA	NA	OUT	OUT	NA	NA	NA	NA	NA	NA	NA
T1315	1315	3	C	1	9	1	2	1	2	NA	1	NA	NA	NA	2	NA	34	3	NA	NA	NA	NA	NA	NA	NA	NA	NA	NA	NA	NA	OUT	Death_larvae	NA	NO	NA	NA	NA	OUT	OUT	NA	NA	NA	NA	NA	NA	NA
T1316	1316	3	C	1	9	1	2	1	2	NA	1	NA	NA	NA	2	NA	34	3	NA	NA	NA	NA	NA	NA	NA	NA	NA	NA	NA	NA	OUT	Death_larvae	NA	NO	NA	NA	NA	OUT	OUT	NA	NA	NA	NA	NA	NA	NA
T1317	1317	3	C	1	NA	0	1	0	1	9	2	NA	M	1	1	NA	34	3	NA	NA	NA	NA	NA	NA	NA	NA	NA	NA	NA	NA	NA	NA	NA	NO	NA	NA	NA	0	0	NA	1.85714285714286	1.85714285714286	1.85714285714286	1.85714285714286	0	0
T1318	1318	3	C	1	NA	0	1	1	2	9	2	D11	NA	NA	2	NA	34	3	NA	NA	NA	NA	NA	NA	NA	NA	NA	NA	NA	NA	OUT	Dead_nymphe	NA	NO	NA	NA	NA	OUT	OUT	NA	NA	NA	NA	NA	NA	NA
T1319	1319	3	C	1	NA	0	1	0	1	9	2	NA	F	2	1	NA	34	3	NA	NA	NA	NA	NA	NA	NA	NA	NA	NA	NA	NA	NA	NA	NA	NO	NA	NA	NA	0	0	NA	2.22857142857143	2.17142857142857	2.2	2.2	0.0259740259740273	1
T1320	1320	3	C	1	9	1	2	1	2	NA	1	NA	NA	NA	2	NA	34	3	NA	NA	NA	NA	NA	NA	NA	NA	NA	NA	NA	NA	OUT	Death_larvae	NA	NO	NA	NA	NA	OUT	OUT	NA	NA	NA	NA	NA	NA	NA
T1321	1321	3	C	1	9	1	2	1	2	NA	1	NA	NA	NA	2	NA	34	3	NA	NA	NA	NA	NA	NA	NA	NA	NA	NA	NA	NA	OUT	Death_larvae	NA	NO	NA	NA	NA	OUT	OUT	NA	NA	NA	NA	NA	NA	NA
T1322	1322	3	C	1	9	1	2	1	2	NA	1	NA	NA	NA	2	NA	34	3	NA	NA	NA	NA	NA	NA	NA	NA	NA	NA	NA	NA	OUT	Death_larvae	NA	NO	NA	NA	NA	OUT	OUT	NA	NA	NA	NA	NA	NA	NA
T1323	1323	3	C	1	NA	0	1	1	2	9	2	D11	NA	NA	2	NA	34	3	NA	NA	NA	NA	NA	NA	NA	NA	NA	NA	NA	NA	OUT	Dead_nymphe	NA	NO	NA	NA	NA	OUT	OUT	NA	NA	NA	NA	NA	NA	NA
T1324	1324	3	C	1	NA	0	1	1	2	9	2	D11	NA	NA	2	NA	34	3	NA	NA	NA	NA	NA	NA	NA	NA	NA	NA	NA	NA	OUT	Dead_nymphe	NA	NO	NA	NA	NA	OUT	OUT	NA	NA	NA	NA	NA	NA	NA
T1325	1325	3	C	1	NA	0	1	1	2	9	2	D11	NA	NA	2	NA	34	3	NA	NA	NA	NA	NA	NA	NA	NA	NA	NA	NA	NA	OUT	Dead_nymphe	NA	NO	NA	NA	NA	OUT	OUT	NA	NA	NA	NA	NA	NA	NA
T1326	1326	3	C	1	NA	0	1	0	1	9	2	NA	M	1	1	NA	34	3	NA	NA	NA	NA	NA	NA	NA	NA	NA	NA	NA	NA	NA	NA	NA	NO	NA	NA	NA	0	0	NA	1.77142857142857	1.8	1.78571428571429	1.78571428571429	0.0160000000000008	0
T1327	1327	3	C	1	NA	0	1	0	1	9	2	NA	M	1	1	NA	34	3	NA	NA	NA	NA	NA	NA	NA	NA	NA	NA	NA	NA	NA	NA	NA	NO	NA	NA	NA	0	0	NA	1.77142857142857	1.8	1.78571428571429	1.78571428571429	0.0160000000000008	0
T1328	1328	3	C	1	NA	0	1	1	2	9	2	D11	NA	NA	2	NA	34	3	NA	NA	NA	NA	NA	NA	NA	NA	NA	NA	NA	NA	OUT	Dead_nymphe	NA	NO	NA	NA	NA	OUT	OUT	NA	NA	NA	NA	NA	NA	NA
T1329	1329	3	C	1	9	1	2	1	2	NA	1	NA	NA	NA	2	NA	34	3	NA	NA	NA	NA	NA	NA	NA	NA	NA	NA	NA	NA	OUT	Death_larvae	NA	NO	NA	NA	NA	OUT	OUT	NA	NA	NA	NA	NA	NA	NA
T1330	1330	3	C	1	9	1	2	1	2	NA	1	NA	NA	NA	2	NA	34	3	NA	NA	NA	NA	NA	NA	NA	NA	NA	NA	NA	NA	OUT	Death_larvae	NA	NO	NA	NA	NA	OUT	OUT	NA	NA	NA	NA	NA	NA	NA
T1331	1331	3	C	1	9	1	2	1	2	NA	1	NA	NA	NA	2	NA	34	3	NA	NA	NA	NA	NA	NA	NA	NA	NA	NA	NA	NA	OUT	Death_larvae	NA	NO	NA	NA	NA	OUT	OUT	NA	NA	NA	NA	NA	NA	NA
T1332	1332	3	C	1	9	1	2	1	2	NA	1	NA	NA	NA	2	NA	34	3	NA	NA	NA	NA	NA	NA	NA	NA	NA	NA	NA	NA	OUT	Death_larvae	NA	NO	NA	NA	NA	OUT	OUT	NA	NA	NA	NA	NA	NA	NA
T1333	1333	3	C	1	9	1	2	1	2	NA	1	NA	NA	NA	2	NA	34	3	NA	NA	NA	NA	NA	NA	NA	NA	NA	NA	NA	NA	OUT	Death_larvae	NA	NO	NA	NA	NA	OUT	OUT	NA	NA	NA	NA	NA	NA	NA
T1334	1334	3	C	1	9	1	2	1	2	NA	1	NA	NA	NA	2	NA	34	3	NA	NA	NA	NA	NA	NA	NA	NA	NA	NA	NA	NA	OUT	Death_larvae	NA	NO	NA	NA	NA	OUT	OUT	NA	NA	NA	NA	NA	NA	NA
T1335	1335	3	C	1	9	1	2	1	2	NA	1	NA	NA	NA	2	NA	34	3	NA	NA	NA	NA	NA	NA	NA	NA	NA	NA	NA	NA	OUT	Death_larvae	NA	NO	NA	NA	NA	OUT	OUT	NA	NA	NA	NA	NA	NA	NA
T1336	1336	3	If	2	NA	0	1	0	1	9	2	NA	F	2	1	NA	31	2	NA	31.6213850657254	2.1490657709557	26.7272070197897	0.168407643780159	0.00798	0.012	NA	NA	NA	NA	0	IN	NA	0.00798	NO	over25	NA	NA	IN	OUT	-2.0978167343062	2.2	2.22857142857143	2.21428571428571	2.21428571428571	0.0129032258064522	1
T1337	1337	3	If	2	NA	0	1	0	1	9	2	NA	F	2	1	NA	31	2	NA	29.2834612513603	0.261010647830529	26.6511945876932	0.0581898139492881	0.0375	0.00631	NA	NA	NA	NA	NA	IN	NA	0.0375	NO	over25	NA	NA	IN	OUT	-1.42593034233689	2.22857142857143	NA	NA	2.22857142857143	NA	1
T1338	1338	3	If	2	NA	0	1	0	1	9	2	NA	F	2	1	NA	31	2	NA	25.9716063387116	0.19257938346767	26.6199571414059	0.0281099786383316	0.3683	0.0434	NA	NA	NA	NA	NA	IN	NA	0.3683	NO	over25	NA	NA	IN	OUT	-0.433794372158586	2.28571428571429	2.28571428571429	2.28571428571429	2.28571428571429	0	1
T1339	1339	3	If	2	NA	0	1	0	1	9	2	NA	M	1	1	NA	31	2	NA	31.6511551687721	0.706127263212401	26.5534368159184	0.0874175224548377	0.0205	0.0086	NA	NA	NA	NA	0	IN	NA	0.0205	NO	over25	NA	NA	IN	OUT	-1.68817591602638	1.77142857142857	1.8	1.78571428571429	1.78571428571429	0.0160000000000008	0
T1340	1340	3	If	2	NA	0	1	1	2	9	2	D11	NA	NA	2	NA	31	2	NA	NA	NA	NA	NA	NA	NA	NA	NA	NA	NA	NA	OUT	Dead_nymphe	NA	NO	NA	NA	NA	OUT	OUT	NA	NA	NA	NA	NA	NA	NA
T1341	1341	3	If	2	NA	0	1	1	2	9	2	D11	NA	NA	2	NA	31	2	NA	NA	NA	NA	NA	NA	NA	NA	NA	NA	NA	NA	OUT	Dead_nymphe	NA	NO	NA	NA	NA	OUT	OUT	NA	NA	NA	NA	NA	NA	NA
T1342	1342	3	If	2	NA	0	1	0	1	9	2	NA	M	1	1	NA	31	2	NA	28.1247238987874	0.114699517562961	26.8996125483509	0.0354582238871923	0.1098	0.00808	NA	NA	NA	NA	NA	OUT	Mesure_aile	0.1098	NO	over25	NA	NA	OUT	OUT	-0.959384548187612	NA	NA	NA	NA	NA	0
T1343	1343	3	If	2	NA	0	1	0	1	9	2	NA	M	1	1	NA	31	2	NA	NA	NA	NA	NA	NA	NA	NA	NA	NA	NA	NA	NA	NA	NA	NO	NA	NA	NA	0	0	NA	1.8	1.82857142857143	1.81428571428571	1.81428571428571	0.0157480314960638	0
T1344	1344	3	If	2	NA	0	1	0	1	9	2	NA	F	2	1	NA	31	2	NA	24.2360126371286	0.117169282471214	20.6953256470039	0.026028334300973	0.0238	0.0017	NA	NA	NA	NA	NA	IN	NA	0.0238	YES	NA	NA	NA	IN	IN	-1.62336255613874	2.25714285714286	2.28571428571429	2.27142857142857	2.27142857142857	0.012578616352202	1
T1345	1345	3	If	2	NA	0	1	0	1	9	2	NA	M	1	1	NA	31	2	NA	31.1619411117554	0.782931231219623	29.3546217705826	0.111013497279135	0.0682	0.0421	NA	NA	NA	NA	0	OUT	Mesure_aile	0.0682	NO	over25	over27	over28	OUT	OUT	-1.16619451608811	NA	NA	NA	NA	NA	0
T1346	1346	3	If	2	NA	0	1	0	1	9	2	NA	M	1	1	NA	31	2	NA	26.9199001780026	0.158512494619138	26.9022261345945	0.0520209146093102	0.2739	0.0275	NA	NA	NA	NA	NA	IN	NA	0.2739	NO	over25	NA	NA	IN	OUT	-0.562402711530283	1.71428571428571	NA	NA	1.71428571428571	NA	0
T1347	1347	3	If	2	NA	0	1	0	1	9	2	NA	M	1	1	NA	31	2	NA	NA	NA	NA	NA	NA	NA	NA	NA	NA	NA	NA	NA	NA	NA	NO	NA	NA	NA	0	0	NA	1.8	NA	NA	1.8	NA	0
T1348	1348	3	If	2	NA	0	1	0	1	9	2	NA	F	2	1	NA	31	2	NA	NA	NA	NA	NA	NA	NA	NA	NA	NA	NA	NA	NA	NA	NA	NO	NA	NA	NA	0	0	NA	2.14285714285714	2.17142857142857	2.15714285714286	2.15714285714286	0.0132450331125833	1
T1349	1349	3	If	2	NA	0	1	0	1	9	2	NA	M	1	1	NA	31	2	NA	NA	NA	NA	NA	NA	NA	NA	NA	NA	NA	NA	OUT	Mesure_aile	NA	NO	NA	NA	NA	OUT	OUT	NA	NA	NA	NA	NA	NA	0
T1350	1350	3	If	2	NA	0	1	0	1	9	2	NA	M	1	1	NA	31	2	NA	22.4775811948646	0.183451406044039	20.8845658037618	0.0208367242424754	0.1054	0.0118	NA	NA	NA	NA	NA	IN	NA	0.1054	YES	NA	NA	NA	IN	IN	-0.97714573007634	1.94285714285714	NA	NA	1.94285714285714	NA	0
T1351	1351	3	If	2	NA	0	1	0	1	9	2	NA	M	1	1	NA	31	2	NA	NA	NA	NA	NA	NA	NA	NA	NA	NA	NA	NA	NA	NA	NA	NO	NA	NA	NA	0	0	NA	1.77142857142857	NA	NA	1.77142857142857	NA	0
T1352	1352	3	If	2	NA	0	1	0	1	9	2	NA	F	2	1	NA	31	2	NA	31.4770375533135	1.1045213307521	20.8743786295958	0.0279568954656722	0.000207	0.000206	NA	NA	NA	NA	0	IN	NA	0.000207	YES	NA	NA	NA	IN	IN	-3.67712975163649	2.2	2.2	2.2	2.2	0	1
T1353	1353	3	If	2	NA	0	1	0	1	9	2	NA	F	2	1	NA	31	2	NA	27.6844312984957	0.450444013719248	26.9558100389486	0.0280642769729415	0.1546	0.0425	NA	NA	NA	NA	NA	IN	NA	0.1546	NO	over25	NA	NA	IN	OUT	-0.8107811981876	2.28571428571429	2.28571428571429	2.28571428571429	2.28571428571429	0	1
T1354	1354	3	If	2	NA	0	1	0	1	9	2	NA	F	2	1	NA	31	2	NA	27.4748428149894	0.398901749131525	26.5816508089473	0.048747538599506	0.4107	0.1012	NA	NA	NA	NA	NA	IN	NA	0.4107	NO	over25	NA	NA	IN	OUT	-0.386471791715626	2.22857142857143	2.25714285714286	2.24285714285714	2.24285714285714	0.0127388535031853	1
T1355	1355	3	If	2	NA	0	1	0	1	9	2	NA	M	1	1	NA	31	2	NA	11.8133194532081	0.0353224207006147	20.6353069643166	0.0427726838186606	112.7	3.595	NA	NA	NA	NA	NA	IN	NA	112.7	YES	NA	NA	NA	IN	IN	2.05192392882061	1.88571428571429	1.85714285714286	1.87142857142857	1.87142857142857	0.0152671755725198	0
T1356	1356	3	If	2	NA	0	1	0	1	9	2	NA	F	2	1	NA	31	2	NA	28.5026411823076	0.412379171775989	26.7610765835643	0.0649751625421278	0.0699	0.0194	NA	NA	NA	NA	NA	IN	NA	0.0699	NO	over25	NA	NA	IN	OUT	-1.15550222837349	2.2	NA	NA	2.2	NA	1
T1357	1357	3	If	2	NA	0	1	0	1	9	2	NA	F	2	1	NA	31	2	NA	NA	NA	NA	NA	NA	NA	NA	NA	NA	NA	NA	NA	NA	NA	NO	NA	NA	NA	0	0	NA	2.22857142857143	2.22857142857143	2.22857142857143	2.22857142857143	0	1
T1358	1358	3	If	2	NA	0	1	0	1	9	2	NA	F	2	1	NA	31	2	NA	19.4387790460633	0.135251014000365	20.9662248476195	0.0259886290371771	0.7912	0.0649	NA	NA	NA	NA	NA	IN	NA	0.7912	YES	NA	NA	NA	IN	IN	-0.10171190179107	2.25714285714286	2.22857142857143	2.24285714285714	2.24285714285714	0.0127388535031853	1
T1359	1359	3	If	2	NA	0	1	0	1	9	2	NA	F	2	1	NA	31	2	NA	27.1690894270277	0.608509941265601	20.766964533515	0.0209647300622511	0.00413	0.00143	NA	NA	NA	NA	NA	IN	NA	0.00413	YES	NA	NA	NA	IN	IN	-2.38370149586787	2.22857142857143	NA	NA	2.22857142857143	NA	1
T1360	1360	3	If	2	NA	0	1	0	1	9	2	NA	M	1	1	NA	31	2	NA	NA	NA	NA	NA	NA	NA	NA	NA	NA	NA	NA	NA	NA	NA	NO	NA	NA	NA	0	0	NA	1.85714285714286	NA	NA	1.85714285714286	NA	0
T1361	1361	3	If	2	NA	0	1	0	1	9	2	NA	M	1	1	NA	31	2	NA	31.2971014417954	0.686490306965599	21.2424844239018	0.0107354688015465	0.000301	0.000137	NA	NA	NA	NA	0	IN	NA	0.000301	YES	NA	NA	NA	IN	IN	-3.5166766402916	1.88571428571429	NA	NA	1.88571428571429	NA	0
T1362	1362	3	If	2	NA	0	1	0	1	9	2	NA	F	2	1	NA	31	2	NA	15.2434685759033	0.0358483673504839	26.3559781954862	0.0954704097373114	1220	71.67	NA	NA	NA	NA	NA	IN	NA	1220	NO	over25	NA	NA	IN	OUT	3.08635983185482	2.25714285714286	2.25714285714286	2.25714285714286	2.25714285714286	0	1
T1363	1363	3	If	2	NA	0	1	0	1	9	2	NA	M	1	1	NA	31	2	NA	26.1357655135344	0.235648788354448	27.6965884305688	0.102543294906617	1.774	0.2774	NA	NA	NA	NA	NA	IN	Actine_sur_27	1.774	NO	over25	over27	NA	OUT	OUT	0.248954427042981	1.77142857142857	NA	NA	1.77142857142857	NA	0
T1364	1364	3	If	2	NA	0	1	0	1	9	2	NA	M	1	1	NA	31	2	NA	NA	NA	NA	NA	NA	NA	NA	NA	NA	NA	NA	NA	NA	NA	NO	NA	NA	NA	0	0	NA	1.71428571428571	NA	NA	1.71428571428571	NA	0
T1365	1365	3	If	2	NA	0	1	0	1	9	2	NA	M	1	1	NA	31	2	NA	31.3282263369354	1.0595026124746	26.5624227411669	0.0813879306390149	0.00966	0.00824	NA	NA	NA	NA	0	IN	NA	0.00966	NO	over25	NA	NA	IN	OUT	-2.01487386331151	1.74285714285714	1.8	1.77142857142857	1.77142857142857	0.0322580645161307	0
T1366	1366	3	If	2	NA	0	1	0	1	9	2	NA	F	2	1	NA	31	2	NA	27.9172783190168	0.280234613567188	20.8379652946464	0.0516976086936719	0.00698	0.0012	NA	NA	NA	NA	NA	IN	NA	0.00698	YES	NA	NA	NA	IN	IN	-2.15593836757142	2.34285714285714	2.31428571428571	2.32857142857143	2.32857142857143	0.0122699386503073	1
T1367	1367	3	If	2	NA	0	1	0	1	9	2	NA	M	1	1	NA	31	2	NA	NA	NA	NA	NA	NA	NA	NA	NA	NA	NA	NA	NA	NA	NA	NO	NA	NA	NA	0	0	NA	1.85714285714286	1.85714285714286	1.85714285714286	1.85714285714286	0	0
T1368	1368	3	If	2	NA	0	1	0	1	9	2	NA	M	1	1	NA	31	2	NA	27.9813634733153	0.31648831457421	26.9188401027257	0.064946708358611	0.1115	0.0209	NA	NA	NA	NA	NA	IN	NA	0.1115	NO	over25	NA	NA	IN	OUT	-0.952712220823836	1.74285714285714	NA	NA	1.74285714285714	NA	0
T1369	1369	3	If	2	NA	0	1	0	1	9	2	NA	M	1	1	NA	31	2	NA	15.373691051218	0.0989306949410503	27.3952845798567	0.205766725530673	829.8	106.1	NA	NA	NA	NA	NA	IN	Actine_sur_27	829.8	NO	over25	over27	NA	OUT	OUT	2.91897343222793	1.71428571428571	NA	NA	1.71428571428571	NA	0
T1370	1370	3	If	2	NA	0	1	0	1	9	2	NA	M	1	1	NA	34	3	NA	25.8394769081218	0.129998697904123	26.3213822604884	0.101114613829764	0.3959	0.0379	NA	NA	NA	NA	NA	IN	NA	0.3959	NO	over25	NA	NA	IN	OUT	-0.402410861773484	1.71428571428571	1.71428571428571	1.71428571428571	1.71428571428571	0	0
T1371	1371	3	If	2	9	1	2	1	2	NA	1	NA	NA	NA	2	NA	34	3	NA	NA	NA	NA	NA	NA	NA	NA	NA	NA	NA	NA	OUT	Death_larvae	NA	NO	NA	NA	NA	OUT	OUT	NA	NA	NA	NA	NA	NA	NA
T1372	1372	3	If	2	9	1	2	1	2	NA	1	NA	NA	NA	2	NA	34	3	NA	NA	NA	NA	NA	NA	NA	NA	NA	NA	NA	NA	OUT	Death_larvae	NA	NO	NA	NA	NA	OUT	OUT	NA	NA	NA	NA	NA	NA	NA
T1373	1373	3	If	2	NA	0	1	1	2	9	2	D11	NA	NA	2	NA	34	3	NA	NA	NA	NA	NA	NA	NA	NA	NA	NA	NA	NA	OUT	Dead_nymphe	NA	NO	NA	NA	NA	OUT	OUT	NA	NA	NA	NA	NA	NA	NA
T1374	1374	3	If	2	9	1	2	1	2	NA	1	NA	NA	NA	2	NA	34	3	NA	NA	NA	NA	NA	NA	NA	NA	NA	NA	NA	NA	OUT	Death_larvae	NA	NO	NA	NA	NA	OUT	OUT	NA	NA	NA	NA	NA	NA	NA
T1375	1375	3	If	2	9	1	2	1	2	NA	1	NA	NA	NA	2	NA	34	3	NA	NA	NA	NA	NA	NA	NA	NA	NA	NA	NA	NA	OUT	Death_larvae	NA	NO	NA	NA	NA	OUT	OUT	NA	NA	NA	NA	NA	NA	NA
T1376	1376	3	If	2	9	1	2	1	2	NA	1	NA	NA	NA	2	NA	34	3	NA	NA	NA	NA	NA	NA	NA	NA	NA	NA	NA	NA	OUT	Death_larvae	NA	NO	NA	NA	NA	OUT	OUT	NA	NA	NA	NA	NA	NA	NA
T1377	1377	3	If	2	9	1	2	1	2	NA	1	NA	NA	NA	2	NA	34	3	NA	NA	NA	NA	NA	NA	NA	NA	NA	NA	NA	NA	OUT	Death_larvae	NA	NO	NA	NA	NA	OUT	OUT	NA	NA	NA	NA	NA	NA	NA
T1378	1378	3	If	2	9	1	2	1	2	NA	1	NA	NA	NA	2	NA	34	3	NA	NA	NA	NA	NA	NA	NA	NA	NA	NA	NA	NA	OUT	Death_larvae	NA	NO	NA	NA	NA	OUT	OUT	NA	NA	NA	NA	NA	NA	NA
T1379	1379	3	If	2	9	1	2	1	2	NA	1	NA	NA	NA	2	NA	34	3	NA	NA	NA	NA	NA	NA	NA	NA	NA	NA	NA	NA	OUT	Death_larvae	NA	NO	NA	NA	NA	OUT	OUT	NA	NA	NA	NA	NA	NA	NA
T1380	1380	3	If	2	9	1	2	1	2	NA	1	NA	NA	NA	2	NA	34	3	NA	NA	NA	NA	NA	NA	NA	NA	NA	NA	NA	NA	OUT	Death_larvae	NA	NO	NA	NA	NA	OUT	OUT	NA	NA	NA	NA	NA	NA	NA
T1381	1381	3	If	2	NA	0	1	1	2	9	2	D11	NA	NA	2	NA	34	3	NA	NA	NA	NA	NA	NA	NA	NA	NA	NA	NA	NA	OUT	Dead_nymphe	NA	NO	NA	NA	NA	OUT	OUT	NA	NA	NA	NA	NA	NA	NA
T1382	1382	3	If	2	9	1	2	1	2	NA	1	NA	NA	NA	2	NA	34	3	NA	NA	NA	NA	NA	NA	NA	NA	NA	NA	NA	NA	OUT	Death_larvae	NA	NO	NA	NA	NA	OUT	OUT	NA	NA	NA	NA	NA	NA	NA
T1383	1383	3	If	2	9	1	2	1	2	NA	1	NA	NA	NA	2	NA	34	3	NA	NA	NA	NA	NA	NA	NA	NA	NA	NA	NA	NA	OUT	Death_larvae	NA	NO	NA	NA	NA	OUT	OUT	NA	NA	NA	NA	NA	NA	NA
T1384	1384	3	If	2	9	1	2	1	2	NA	1	NA	NA	NA	2	NA	34	3	NA	NA	NA	NA	NA	NA	NA	NA	NA	NA	NA	NA	OUT	Death_larvae	NA	NO	NA	NA	NA	OUT	OUT	NA	NA	NA	NA	NA	NA	NA
T1385	1385	3	If	2	9	1	2	1	2	NA	1	NA	NA	NA	2	NA	34	3	NA	NA	NA	NA	NA	NA	NA	NA	NA	NA	NA	NA	OUT	Death_larvae	NA	NO	NA	NA	NA	OUT	OUT	NA	NA	NA	NA	NA	NA	NA
T1386	1386	3	If	2	9	1	2	1	2	NA	1	NA	NA	NA	2	NA	34	3	NA	NA	NA	NA	NA	NA	NA	NA	NA	NA	NA	NA	OUT	Death_larvae	NA	NO	NA	NA	NA	OUT	OUT	NA	NA	NA	NA	NA	NA	NA
T1387	1387	3	If	2	9	1	2	1	2	NA	1	NA	NA	NA	2	NA	34	3	NA	NA	NA	NA	NA	NA	NA	NA	NA	NA	NA	NA	OUT	Death_larvae	NA	NO	NA	NA	NA	OUT	OUT	NA	NA	NA	NA	NA	NA	NA
T1388	1388	3	If	2	NA	0	1	1	2	9	2	D11	NA	NA	2	NA	34	3	NA	NA	NA	NA	NA	NA	NA	NA	NA	NA	NA	NA	OUT	Dead_nymphe	NA	NO	NA	NA	NA	OUT	OUT	NA	NA	NA	NA	NA	NA	NA
T1389	1389	3	If	2	NA	0	1	1	2	9	2	D11	NA	NA	2	NA	34	3	NA	NA	NA	NA	NA	NA	NA	NA	NA	NA	NA	NA	OUT	Dead_nymphe	NA	NO	NA	NA	NA	OUT	OUT	NA	NA	NA	NA	NA	NA	NA
T1390	1390	3	If	2	9	1	2	1	2	NA	1	NA	NA	NA	2	NA	34	3	NA	NA	NA	NA	NA	NA	NA	NA	NA	NA	NA	NA	OUT	Death_larvae	NA	NO	NA	NA	NA	OUT	OUT	NA	NA	NA	NA	NA	NA	NA
T1391	1391	3	If	2	NA	0	1	1	2	9	2	D11	NA	NA	2	NA	34	3	NA	NA	NA	NA	NA	NA	NA	NA	NA	NA	NA	NA	OUT	Dead_nymphe	NA	NO	NA	NA	NA	OUT	OUT	NA	NA	NA	NA	NA	NA	NA
T1392	1392	3	If	2	NA	0	1	1	2	9	2	D11	NA	NA	2	NA	34	3	NA	NA	NA	NA	NA	NA	NA	NA	NA	NA	NA	NA	OUT	Dead_nymphe	NA	NO	NA	NA	NA	OUT	OUT	NA	NA	NA	NA	NA	NA	NA
T1393	1393	3	If	2	NA	0	1	1	2	9	2	D11	NA	NA	2	NA	34	3	NA	NA	NA	NA	NA	NA	NA	NA	NA	NA	NA	NA	OUT	Dead_nymphe	NA	NO	NA	NA	NA	OUT	OUT	NA	NA	NA	NA	NA	NA	NA
T1394	1394	3	If	2	NA	0	1	1	2	9	2	D11	NA	NA	2	NA	34	3	NA	NA	NA	NA	NA	NA	NA	NA	NA	NA	NA	NA	OUT	Dead_nymphe	NA	NO	NA	NA	NA	OUT	OUT	NA	NA	NA	NA	NA	NA	NA
T1395	1395	3	If	2	NA	0	1	0	1	9	2	NA	M	1	1	NA	34	3	NA	22.7735875031242	0.0414917577555579	27.1129453785797	0.101610148096116	4.379	0.2761	NA	NA	NA	NA	NA	IN	Actine_sur_27	4.379	NO	over25	over27	NA	OUT	OUT	0.641375273962544	1.74285714285714	NA	NA	1.74285714285714	NA	0
T1396	1396	3	If	2	9	1	2	1	2	NA	1	NA	NA	NA	2	NA	34	3	NA	NA	NA	NA	NA	NA	NA	NA	NA	NA	NA	NA	OUT	Death_larvae	NA	NO	NA	NA	NA	OUT	OUT	NA	NA	NA	NA	NA	NA	NA
T1397	1397	3	If	2	9	1	2	1	2	NA	1	NA	NA	NA	2	NA	34	3	NA	NA	NA	NA	NA	NA	NA	NA	NA	NA	NA	NA	OUT	Death_larvae	NA	NO	NA	NA	NA	OUT	OUT	NA	NA	NA	NA	NA	NA	NA
T1398	1398	3	If	2	NA	0	1	0	1	9	2	NA	NA	NA	2	D11	34	3	NA	NA	NA	NA	NA	NA	NA	NA	NA	NA	NA	NA	OUT	Dead_adult	NA	NO	NA	NA	NA	OUT	OUT	NA	NA	NA	NA	NA	NA	NA
T1399	1399	3	C	1	NA	0	1	0	1	10	2	NA	F	2	1	NA	31	2	NA	NA	NA	NA	NA	NA	NA	NA	NA	NA	NA	NA	NA	NA	NA	NO	NA	NA	NA	0	0	NA	2.31428571428571	2.31428571428571	2.31428571428571	2.31428571428571	0	1
T1400	1400	3	C	1	NA	0	1	0	1	10	2	NA	F	2	1	NA	31	2	NA	NA	NA	NA	NA	NA	NA	NA	NA	NA	NA	NA	NA	NA	NA	NO	NA	NA	NA	0	0	NA	2.37142857142857	2.4	2.38571428571429	2.38571428571429	0.0119760479041921	1
T1401	1401	3	C	1	NA	0	1	0	1	10	2	NA	F	2	1	NA	31	2	NA	NA	NA	NA	NA	NA	NA	NA	NA	NA	NA	NA	NA	NA	NA	NO	NA	NA	NA	0	0	NA	2.25714285714286	2.25714285714286	2.25714285714286	2.25714285714286	0	1
T1402	1402	3	C	1	NA	0	1	0	1	10	2	NA	F	2	1	NA	34	3	NA	NA	NA	NA	NA	NA	NA	NA	NA	NA	NA	NA	NA	NA	NA	NO	NA	NA	NA	0	0	NA	2.2	NA	NA	2.2	NA	1
T1403	1403	3	C	1	10	1	2	1	2	NA	1	NA	NA	NA	2	NA	34	3	NA	NA	NA	NA	NA	NA	NA	NA	NA	NA	NA	NA	OUT	Death_larvae	NA	NO	NA	NA	NA	OUT	OUT	NA	NA	NA	NA	NA	NA	NA
T1404	1404	3	C	1	10	1	2	1	2	NA	1	NA	NA	NA	2	NA	34	3	NA	NA	NA	NA	NA	NA	NA	NA	NA	NA	NA	NA	OUT	Death_larvae	NA	NO	NA	NA	NA	OUT	OUT	NA	NA	NA	NA	NA	NA	NA
T1405	1405	3	C	1	NA	0	1	1	2	10	2	D11	NA	NA	2	NA	34	3	NA	NA	NA	NA	NA	NA	NA	NA	NA	NA	NA	NA	OUT	Dead_nymphe	NA	NO	NA	NA	NA	OUT	OUT	NA	NA	NA	NA	NA	NA	NA
T1406	1406	3	C	1	NA	0	1	1	2	10	2	D11	NA	NA	2	NA	34	3	NA	NA	NA	NA	NA	NA	NA	NA	NA	NA	NA	NA	OUT	Dead_nymphe	NA	NO	NA	NA	NA	OUT	OUT	NA	NA	NA	NA	NA	NA	NA
T1407	1407	3	C	1	NA	0	1	1	2	10	2	D11	NA	NA	2	NA	34	3	NA	NA	NA	NA	NA	NA	NA	NA	NA	NA	NA	NA	OUT	Dead_nymphe	NA	NO	NA	NA	NA	OUT	OUT	NA	NA	NA	NA	NA	NA	NA
T1408	1408	3	C	1	10	1	2	1	2	NA	1	NA	NA	NA	2	NA	34	3	NA	NA	NA	NA	NA	NA	NA	NA	NA	NA	NA	NA	OUT	Death_larvae	NA	NO	NA	NA	NA	OUT	OUT	NA	NA	NA	NA	NA	NA	NA
T1409	1409	3	C	1	10	1	2	1	2	NA	1	NA	NA	NA	2	NA	34	3	NA	NA	NA	NA	NA	NA	NA	NA	NA	NA	NA	NA	OUT	Death_larvae	NA	NO	NA	NA	NA	OUT	OUT	NA	NA	NA	NA	NA	NA	NA
T1410	1410	3	C	1	NA	0	1	1	2	10	2	D11	NA	NA	2	NA	34	3	NA	NA	NA	NA	NA	NA	NA	NA	NA	NA	NA	NA	OUT	Dead_nymphe	NA	NO	NA	NA	NA	OUT	OUT	NA	NA	NA	NA	NA	NA	NA
T1411	1411	3	C	1	NA	0	1	1	2	10	2	D12	NA	NA	2	NA	34	3	NA	NA	NA	NA	NA	NA	NA	NA	NA	NA	NA	NA	OUT	Dead_nymphe	NA	NO	NA	NA	NA	OUT	OUT	NA	NA	NA	NA	NA	NA	NA
T1412	1412	3	C	1	10	1	2	1	2	NA	1	NA	NA	NA	2	NA	34	3	NA	NA	NA	NA	NA	NA	NA	NA	NA	NA	NA	NA	OUT	Death_larvae	NA	NO	NA	NA	NA	OUT	OUT	NA	NA	NA	NA	NA	NA	NA
T1413	1413	3	C	1	10	1	2	1	2	NA	1	NA	NA	NA	2	NA	34	3	NA	NA	NA	NA	NA	NA	NA	NA	NA	NA	NA	NA	OUT	Death_larvae	NA	NO	NA	NA	NA	OUT	OUT	NA	NA	NA	NA	NA	NA	NA
T1414	1414	3	C	1	10	1	2	1	2	NA	1	NA	NA	NA	2	NA	34	3	NA	NA	NA	NA	NA	NA	NA	NA	NA	NA	NA	NA	OUT	Death_larvae	NA	NO	NA	NA	NA	OUT	OUT	NA	NA	NA	NA	NA	NA	NA
T1415	1415	3	C	1	10	1	2	1	2	NA	1	NA	NA	NA	2	NA	34	3	NA	NA	NA	NA	NA	NA	NA	NA	NA	NA	NA	NA	OUT	Death_larvae	NA	NO	NA	NA	NA	OUT	OUT	NA	NA	NA	NA	NA	NA	NA
T1416	1416	3	C	1	10	1	2	1	2	NA	1	NA	NA	NA	2	NA	34	3	NA	NA	NA	NA	NA	NA	NA	NA	NA	NA	NA	NA	OUT	Death_larvae	NA	NO	NA	NA	NA	OUT	OUT	NA	NA	NA	NA	NA	NA	NA
T1417	1417	3	C	1	10	1	2	1	2	NA	1	NA	NA	NA	2	NA	34	3	NA	NA	NA	NA	NA	NA	NA	NA	NA	NA	NA	NA	OUT	Death_larvae	NA	NO	NA	NA	NA	OUT	OUT	NA	NA	NA	NA	NA	NA	NA
T1418	1418	3	C	1	NA	0	1	1	2	10	2	D12	NA	NA	2	NA	34	3	NA	NA	NA	NA	NA	NA	NA	NA	NA	NA	NA	NA	OUT	Dead_nymphe	NA	NO	NA	NA	NA	OUT	OUT	NA	NA	NA	NA	NA	NA	NA
T1419	1419	3	C	1	NA	0	1	1	2	10	2	D11	NA	NA	2	NA	34	3	NA	NA	NA	NA	NA	NA	NA	NA	NA	NA	NA	NA	OUT	Dead_nymphe	NA	NO	NA	NA	NA	OUT	OUT	NA	NA	NA	NA	NA	NA	NA
T1420	1420	3	C	1	NA	0	1	1	2	10	2	D11	NA	NA	2	NA	34	3	NA	NA	NA	NA	NA	NA	NA	NA	NA	NA	NA	NA	OUT	Dead_nymphe	NA	NO	NA	NA	NA	OUT	OUT	NA	NA	NA	NA	NA	NA	NA
T1421	1421	3	C	1	NA	0	1	0	1	10	2	NA	F	2	1	NA	34	3	NA	NA	NA	NA	NA	NA	NA	NA	NA	NA	NA	NA	NA	NA	NA	NO	NA	NA	NA	0	0	NA	2.14285714285714	NA	NA	2.14285714285714	NA	1
T1422	1422	3	C	1	NA	0	1	1	2	10	2	DN	NA	NA	2	NA	34	3	NA	NA	NA	NA	NA	NA	NA	NA	NA	NA	NA	NA	OUT	Dead_nymphe	NA	NO	NA	NA	NA	OUT	OUT	NA	NA	NA	NA	NA	NA	NA
T1423	1423	3	C	1	NA	0	1	1	2	10	2	D12	NA	NA	2	NA	34	3	NA	NA	NA	NA	NA	NA	NA	NA	NA	NA	NA	NA	OUT	Dead_nymphe	NA	NO	NA	NA	NA	OUT	OUT	NA	NA	NA	NA	NA	NA	NA
T1424	1424	3	C	1	10	1	2	1	2	NA	1	NA	NA	NA	2	NA	34	3	NA	NA	NA	NA	NA	NA	NA	NA	NA	NA	NA	NA	OUT	Death_larvae	NA	NO	NA	NA	NA	OUT	OUT	NA	NA	NA	NA	NA	NA	NA
T1425	1425	3	C	1	10	1	2	1	2	NA	1	NA	NA	NA	2	NA	34	3	NA	NA	NA	NA	NA	NA	NA	NA	NA	NA	NA	NA	OUT	Death_larvae	NA	NO	NA	NA	NA	OUT	OUT	NA	NA	NA	NA	NA	NA	NA
T1426	1426	3	C	1	10	1	2	1	2	NA	1	NA	NA	NA	2	NA	34	3	NA	NA	NA	NA	NA	NA	NA	NA	NA	NA	NA	NA	OUT	Death_larvae	NA	NO	NA	NA	NA	OUT	OUT	NA	NA	NA	NA	NA	NA	NA
T1427	1427	3	C	1	10	1	2	1	2	NA	1	NA	NA	NA	2	NA	34	3	NA	NA	NA	NA	NA	NA	NA	NA	NA	NA	NA	NA	OUT	Death_larvae	NA	NO	NA	NA	NA	OUT	OUT	NA	NA	NA	NA	NA	NA	NA
T1428	1428	3	C	1	NA	0	1	0	1	10	2	NA	M	1	1	NA	34	3	NA	NA	NA	NA	NA	NA	NA	NA	NA	NA	NA	NA	NA	NA	NA	NO	NA	NA	NA	0	0	NA	1.85714285714286	1.82857142857143	1.84285714285714	1.84285714285714	0.0155038759689931	0
T1429	1429	3	C	1	10	1	2	1	2	NA	1	NA	NA	NA	2	NA	34	3	NA	NA	NA	NA	NA	NA	NA	NA	NA	NA	NA	NA	OUT	Death_larvae	NA	NO	NA	NA	NA	OUT	OUT	NA	NA	NA	NA	NA	NA	NA
T1430	1430	3	C	1	10	1	2	1	2	NA	1	NA	NA	NA	2	NA	34	3	NA	NA	NA	NA	NA	NA	NA	NA	NA	NA	NA	NA	OUT	Death_larvae	NA	NO	NA	NA	NA	OUT	OUT	NA	NA	NA	NA	NA	NA	NA
T1431	1431	3	C	1	10	1	2	1	2	NA	1	NA	NA	NA	2	NA	34	3	NA	NA	NA	NA	NA	NA	NA	NA	NA	NA	NA	NA	OUT	Death_larvae	NA	NO	NA	NA	NA	OUT	OUT	NA	NA	NA	NA	NA	NA	NA
T1432	1432	3	C	1	NA	0	1	0	1	10	2	NA	F	2	1	NA	34	3	NA	NA	NA	NA	NA	NA	NA	NA	NA	NA	NA	NA	NA	NA	NA	NO	NA	NA	NA	0	0	NA	2.2	2.2	2.2	2.2	0	1
T1433	1433	3	C	1	10	1	2	1	2	NA	1	NA	NA	NA	2	NA	34	3	NA	NA	NA	NA	NA	NA	NA	NA	NA	NA	NA	NA	OUT	Death_larvae	NA	NO	NA	NA	NA	OUT	OUT	NA	NA	NA	NA	NA	NA	NA
T1434	1434	3	C	1	10	1	2	1	2	NA	1	NA	NA	NA	2	NA	34	3	NA	NA	NA	NA	NA	NA	NA	NA	NA	NA	NA	NA	OUT	Death_larvae	NA	NO	NA	NA	NA	OUT	OUT	NA	NA	NA	NA	NA	NA	NA
T1435	1435	3	C	1	NA	0	1	0	1	10	2	NA	M	1	1	NA	34	3	NA	NA	NA	NA	NA	NA	NA	NA	NA	NA	NA	NA	NA	NA	NA	NO	NA	NA	NA	0	0	NA	1.85714285714286	NA	NA	1.85714285714286	NA	0
T1436	1436	3	C	1	NA	0	1	1	2	10	2	D12	NA	NA	2	NA	34	3	NA	NA	NA	NA	NA	NA	NA	NA	NA	NA	NA	NA	OUT	Dead_nymphe	NA	NO	NA	NA	NA	OUT	OUT	NA	NA	NA	NA	NA	NA	NA
T1437	1437	3	C	1	NA	0	1	1	2	10	2	D11	NA	NA	2	NA	34	3	NA	NA	NA	NA	NA	NA	NA	NA	NA	NA	NA	NA	OUT	Dead_nymphe	NA	NO	NA	NA	NA	OUT	OUT	NA	NA	NA	NA	NA	NA	NA
T1438	1438	3	If	2	NA	0	1	0	1	10	2	NA	F	2	1	NA	31	2	NA	31.6563524935398	0.880356632495293	26.8638064515664	0.0533792743818007	0.00924	0.00673	NA	NA	NA	NA	0	IN	NA	0.00924	NO	over25	NA	NA	IN	OUT	-2.03417224652731	2.28571428571429	NA	NA	2.28571428571429	NA	1
T1439	1439	3	If	2	NA	0	1	0	1	10	2	NA	F	2	1	NA	31	2	NA	29.7775307442472	0.838746043797005	21.0376705751474	0.0187944250819824	0.00073	0.000393	NA	NA	NA	NA	NA	IN	NA	0.00073	YES	NA	NA	NA	IN	IN	-3.13470943139522	2.28571428571429	NA	NA	2.28571428571429	NA	1
T1440	1440	3	If	2	NA	0	1	0	1	10	2	NA	F	2	1	NA	31	2	NA	NA	NA	NA	NA	NA	NA	NA	NA	NA	NA	NA	NA	NA	NA	NO	NA	NA	NA	0	0	NA	2.31428571428571	NA	NA	2.31428571428571	NA	1
T1441	1441	3	If	2	10	1	2	1	2	NA	1	NA	NA	NA	2	NA	31	2	NA	NA	NA	NA	NA	NA	NA	NA	NA	NA	NA	NA	OUT	Death_larvae	NA	NO	NA	NA	NA	OUT	OUT	NA	2.11428571428571	NA	NA	2.11428571428571	NA	NA
T1442	1442	3	If	2	NA	0	1	0	1	10	2	NA	F	2	1	NA	31	2	NA	24.2814947077067	0.14093329358641	26.9160456543355	0.0644764137001955	1.637	0.1487	NA	NA	NA	NA	NA	IN	NA	1.637	NO	over25	NA	NA	IN	OUT	0.214049558877274	2.28571428571429	2.25714285714286	2.27142857142857	2.27142857142857	0.012578616352202	1
T1443	1443	3	If	2	NA	0	1	0	1	10	2	NA	F	2	1	NA	31	2	NA	14.2799895682778	0.0364261970297296	26.3336350003453	0.010060853749712	957.3	21.19	NA	NA	NA	NA	NA	IN	NA	957.3	NO	over25	NA	NA	IN	OUT	2.98104806041708	2.14285714285714	2.08571428571429	2.11428571428571	2.11428571428571	0.0270270270270238	1
T1444	1444	3	If	2	NA	0	1	0	1	10	2	NA	F	2	1	NA	31	2	NA	25.2463840751933	0.210750852737296	26.9749649520354	0.0116506615548537	0.7421	0.0934	NA	NA	NA	NA	NA	IN	NA	0.7421	NO	over25	NA	NA	IN	OUT	-0.129535628398963	2.2	NA	NA	2.2	NA	1
T1445	1445	3	If	2	NA	0	1	0	1	10	2	NA	F	2	1	NA	31	2	NA	29.2414612581548	0.392978460442802	27.242322348816	0.0756597963138607	0.0627	0.0155	NA	NA	NA	NA	NA	IN	Actine_sur_27	0.0627	NO	over25	over27	NA	OUT	OUT	-1.20270949827375	2.22857142857143	NA	NA	2.22857142857143	NA	1
T1446	1446	3	If	2	NA	0	1	0	1	10	2	NA	F	2	1	NA	31	2	NA	35.1821565258348	0.513354314972404	26.6995864563249	0.161657397896247	0.000565	0.000208	NA	NA	No_virus	0	0	IN	NA	0	NO	over25	NA	NA	IN	OUT	-5.47951646725921	2.28571428571429	NA	NA	2.28571428571429	NA	1
T1447	1447	3	If	2	NA	0	1	0	1	10	2	NA	F	2	1	NA	31	2	NA	30.26458777526	0.34007495306213	20.7047411876735	0.0222614082828332	0.000413	8.69e-05	NA	NA	NA	NA	0	IN	NA	0.000413	YES	NA	NA	NA	IN	IN	-3.38057794102322	2.2	NA	NA	2.2	NA	1
T1448	1448	3	If	2	NA	0	1	0	1	10	2	NA	F	2	1	NA	31	2	NA	29.8924833236756	1.13034644581248	26.6335137488076	0.095448193092022	0.0264	0.0205	NA	NA	NA	NA	NA	IN	NA	0.0264	NO	over25	NA	NA	IN	OUT	-1.57834154298526	2.25714285714286	NA	NA	2.25714285714286	NA	1
T1449	1449	3	If	2	NA	0	1	0	1	10	2	NA	F	2	1	NA	31	2	NA	29.1465156819892	0.0962048186743563	20.5773305714247	0.0306834633241378	0.000846	5.19e-05	NA	NA	NA	NA	NA	IN	NA	0.000846	YES	NA	NA	NA	IN	IN	-3.07093120564595	2.25714285714286	2.25714285714286	2.25714285714286	2.25714285714286	0	1
T1450	1450	3	If	2	NA	0	1	0	1	10	2	NA	F	2	1	NA	31	2	NA	31.787793308648	0.673487827914431	26.7253564693378	0.0488495009629562	0.00704	0.00365	NA	NA	NA	NA	0	IN	NA	0.00704	NO	over25	NA	NA	IN	OUT	-2.15222288810879	2.17142857142857	2.14285714285714	2.15714285714286	2.15714285714286	0.0132450331125833	1
T1451	1451	3	If	2	NA	0	1	0	1	10	2	NA	F	2	1	NA	31	2	NA	35.7213634012601	4.08212633409355	20.5710463404458	0.0314245406236827	6.63e-06	7.39e-05	NA	only_1	NA	NA	0	IN	NA	6.63e-06	YES	NA	NA	NA	IN	IN	-5.00239521253955	2.14285714285714	2.14285714285714	2.14285714285714	2.14285714285714	0	1
T1452	1452	3	If	2	NA	0	1	0	1	10	2	NA	F	2	1	NA	31	2	NA	29.6981528763682	0.975724824613863	26.7338736036952	0.0947472421425645	0.0301	0.0201	NA	NA	NA	NA	NA	IN	NA	0.0301	NO	over25	NA	NA	IN	OUT	-1.52138567693324	2.25714285714286	NA	NA	2.25714285714286	NA	1
T1453	1453	3	If	2	NA	0	1	0	1	10	2	NA	F	2	1	NA	31	2	NA	32.6224953282653	0.461856036720422	26.7076195623058	0.0391947646231213	0.00373	0.00127	NA	NA	NA	NA	0	IN	NA	0.00373	NO	over25	NA	NA	IN	OUT	-2.42790536475083	2.14285714285714	2.17142857142857	2.15714285714286	2.15714285714286	0.0132450331125833	1
T1454	1454	3	If	2	NA	0	1	0	1	10	2	NA	M	1	1	NA	31	2	NA	28.5372343750235	0.308886121833064	27.2084213519825	0.0928510983502763	0.1008	0.019	NA	NA	NA	NA	NA	IN	Actine_sur_27	0.1008	NO	over25	over27	NA	OUT	OUT	-0.996525185524079	2.28571428571429	2.28571428571429	2.28571428571429	2.28571428571429	0	0
T1455	1455	3	If	2	10	1	2	1	2	NA	1	NA	NA	NA	2	NA	31	2	NA	NA	NA	NA	NA	NA	NA	NA	NA	NA	NA	NA	OUT	Death_larvae	NA	NO	NA	NA	NA	OUT	OUT	NA	NA	NA	NA	NA	NA	NA
T1456	1456	3	If	2	10	1	2	1	2	NA	1	NA	NA	NA	2	NA	31	2	NA	NA	NA	NA	NA	NA	NA	NA	NA	NA	NA	NA	OUT	Death_larvae	NA	NO	NA	NA	NA	OUT	OUT	NA	NA	NA	NA	NA	NA	NA
T1457	1457	3	If	2	NA	0	1	0	1	10	2	NA	F	2	1	NA	31	2	NA	11.074985640268	0.0307727921085465	26.5188555404614	0.0586121600206665	9169	350.6	NA	NA	NA	NA	NA	IN	NA	9169	NO	over25	NA	NA	IN	OUT	3.9623219728866	2.14285714285714	NA	NA	2.14285714285714	NA	1
T1458	1458	3	If	2	NA	0	1	0	1	10	2	NA	F	2	1	NA	31	2	NA	28.0701757775565	0.192346694228346	20.79207212976	0.0166930439784327	0.00207	0.00025	NA	NA	NA	NA	NA	IN	NA	0.00207	YES	NA	NA	NA	IN	IN	-2.68333471027034	2.31428571428571	2.31428571428571	2.31428571428571	2.31428571428571	0	1
T1459	1459	3	If	2	NA	0	1	0	1	10	2	NA	F	2	1	NA	31	2	NA	NA	NA	NA	NA	NA	NA	NA	NA	NA	NA	NA	NA	NA	NA	NO	NA	NA	NA	0	0	NA	2.11428571428571	2.31428571428571	2.21428571428571	2.21428571428571	0.0903225806451615	1
T1460	1460	3	If	2	NA	0	1	0	1	10	2	NA	F	2	1	NA	31	2	NA	25.7522707811126	0.0706224147086741	20.9993232929769	0.0410973372752296	0.0105	0.000495	NA	NA	NA	NA	NA	IN	NA	0.0105	YES	NA	NA	NA	IN	IN	-1.97867360959763	2.25714285714286	2.11428571428571	2.18571428571429	2.18571428571429	0.0653594771241861	1
T1461	1461	3	If	2	NA	0	1	0	1	10	2	NA	F	2	1	NA	31	2	NA	26.5475007446667	0.10770174634433	26.7265569228353	0.0382282061379519	0.2677	0.0181	NA	NA	NA	NA	NA	IN	NA	0.2677	NO	over25	NA	NA	IN	OUT	-0.572346250862774	2.22857142857143	2.2	2.21428571428571	2.21428571428571	0.0129032258064522	1
T1462	1462	3	If	2	NA	0	1	0	1	10	2	NA	F	2	1	NA	31	2	NA	23.8408960227376	0.0947285064768649	26.7863197570178	0.0938764472097078	1.723	0.1328	NA	NA	NA	NA	NA	IN	NA	1.723	NO	over25	NA	NA	IN	OUT	0.236286113016701	2.25714285714286	NA	NA	2.25714285714286	NA	1
T1463	1463	3	If	2	NA	0	1	0	1	10	2	NA	F	2	1	NA	31	2	NA	25.9553663083982	0.218315141287103	20.7978343204275	0.0285073712765706	0.00816	0.0011	NA	NA	NA	NA	NA	IN	NA	0.00816	YES	NA	NA	NA	IN	IN	-2.08813344494094	2.28571428571429	2.28571428571429	2.28571428571429	2.28571428571429	0	1
T1464	1464	3	If	2	NA	0	1	0	1	10	2	NA	F	2	1	NA	31	2	NA	28.7766277986436	0.301860812922182	20.3243146898047	0.111384018439778	0.000971	0.000193	NA	NA	NA	NA	NA	IN	NA	0.000971	YES	NA	NA	NA	IN	IN	-3.0113006112477	2.25714285714286	NA	NA	2.25714285714286	NA	1
T1465	1465	3	If	2	NA	0	1	0	1	10	2	NA	F	2	1	NA	31	2	NA	24.3423431825694	0.154944883368191	26.7396216773721	0.0685532741321198	1.192	0.1153	NA	NA	NA	NA	NA	IN	NA	1.192	NO	over25	NA	NA	IN	OUT	0.0762774631929807	2.25714285714286	2.28571428571429	2.27142857142857	2.27142857142857	0.012578616352202	1
T1466	1466	3	If	2	NA	0	1	0	1	10	2	NA	F	2	1	NA	31	2	NA	24.3915921280482	0.0592632739983118	26.8063279169125	0.0154993534785516	1.205	0.0434	NA	NA	NA	NA	NA	IN	NA	1.205	NO	over25	NA	NA	IN	OUT	0.080988241669582	2.31428571428571	2.28571428571429	2.3	2.3	0.0124223602484435	1
T1467	1467	3	If	2	NA	0	1	0	1	10	2	NA	F	2	1	NA	31	2	NA	29.4440322443817	1.07731391670815	26.0490397792163	0.0926237675430678	0.0259	0.0158	NA	NA	NA	NA	NA	IN	NA	0.0259	NO	over25	NA	NA	IN	OUT	-1.5866446531357	2.25714285714286	2.25714285714286	2.25714285714286	2.25714285714286	0	1
T1468	1468	3	If	2	NA	0	1	0	1	10	2	NA	F	2	1	NA	31	2	NA	23.4949971805822	0.064851330678786	28.6096660219973	0.0424022246499222	7.195	0.3199	NA	NA	NA	NA	NA	IN	Actine_sur_27	7.195	NO	over25	over27	over28	OUT	OUT	0.857030998367951	2.22857142857143	NA	NA	2.22857142857143	NA	1
T1469	1469	3	If	2	NA	0	1	0	1	10	2	NA	F	2	1	NA	31	2	NA	28.2757608677956	0.37302955136906	26.7011013543167	0.911362838352781	0.0905	0.0666	NA	NA	NA	NA	NA	IN	NA	0.0905	NO	over25	NA	NA	IN	OUT	-1.04333551295126	2.34285714285714	2.37142857142857	2.35714285714286	2.35714285714286	0.0121212121212128	1
T1470	1470	3	If	2	NA	0	1	0	1	10	2	NA	F	2	1	NA	34	3	NA	NA	NA	NA	NA	NA	NA	NA	NA	NA	NA	NA	NA	NA	NA	NO	NA	NA	NA	0	0	NA	2.02857142857143	NA	NA	2.02857142857143	NA	1
T1471	1471	3	If	2	NA	0	1	0	1	10	2	NA	F	2	1	NA	34	3	NA	27.9581779896042	0.219921835834637	26.6599961592575	0.0666052550145267	0.0975	0.0132	NA	NA	NA	NA	NA	IN	NA	0.0975	NO	over25	NA	NA	IN	OUT	-1.01098061854009	2.22857142857143	2.2	2.21428571428571	2.21428571428571	0.0129032258064522	1
T1472	1472	3	If	2	NA	0	1	1	2	10	2	D12	NA	NA	2	NA	34	3	NA	NA	NA	NA	NA	NA	NA	NA	NA	NA	NA	NA	OUT	Dead_nymphe	NA	NO	NA	NA	NA	OUT	OUT	NA	NA	NA	NA	NA	NA	NA
T1473	1473	3	If	2	10	1	2	1	2	NA	1	NA	NA	NA	2	NA	34	3	NA	NA	NA	NA	NA	NA	NA	NA	NA	NA	NA	NA	OUT	Death_larvae	NA	NO	NA	NA	NA	OUT	OUT	NA	NA	NA	NA	NA	NA	NA
T1474	1474	3	If	2	NA	0	1	0	1	10	2	NA	F	2	1	NA	34	3	NA	26.088802254965	0.0487508895993154	26.9731667999601	0.144924211315958	0.4288	0.0375	NA	NA	NA	NA	NA	IN	NA	0.4288	NO	over25	NA	NA	IN	OUT	-0.367741865851101	2.02857142857143	NA	NA	2.02857142857143	NA	1
T1475	1475	3	If	2	NA	0	1	0	1	10	2	NA	F	2	1	NA	34	3	NA	25.4828174791246	0.193423401964231	29.3795520351427	0.275615896488422	3.127	0.6018	NA	NA	NA	NA	NA	IN	Actine_sur_27	3.127	NO	over25	over27	over28	OUT	OUT	0.495128341647616	2.11428571428571	NA	NA	2.11428571428571	NA	1
T1476	1476	3	If	2	NA	0	1	0	1	10	2	NA	NA	NA	2	D11	34	3	NA	NA	NA	NA	NA	NA	NA	NA	NA	NA	NA	NA	OUT	Dead_adult	NA	NO	NA	NA	NA	OUT	OUT	NA	NA	NA	NA	NA	NA	NA
T1477	1477	3	If	2	10	1	2	1	2	NA	1	NA	NA	NA	2	NA	34	3	NA	NA	NA	NA	NA	NA	NA	NA	NA	NA	NA	NA	OUT	Death_larvae	NA	NO	NA	NA	NA	OUT	OUT	NA	NA	NA	NA	NA	NA	NA
T1478	1478	3	If	2	10	1	2	1	2	NA	1	NA	NA	NA	2	NA	34	3	NA	NA	NA	NA	NA	NA	NA	NA	NA	NA	NA	NA	OUT	Death_larvae	NA	NO	NA	NA	NA	OUT	OUT	NA	NA	NA	NA	NA	NA	NA
T1479	1479	3	If	2	10	1	2	1	2	NA	1	NA	NA	NA	2	NA	34	3	NA	NA	NA	NA	NA	NA	NA	NA	NA	NA	NA	NA	OUT	Death_larvae	NA	NO	NA	NA	NA	OUT	OUT	NA	NA	NA	NA	NA	NA	NA
T1480	1480	3	If	2	NA	0	1	0	1	10	2	NA	F	2	1	NA	34	3	NA	NA	NA	NA	NA	NA	NA	NA	NA	NA	NA	NA	NA	NA	NA	NO	NA	NA	NA	0	0	NA	2.17142857142857	NA	NA	2.17142857142857	NA	1
T1481	1481	3	If	2	NA	0	1	0	1	10	2	NA	F	2	1	NA	34	3	NA	NA	NA	NA	NA	NA	NA	NA	NA	NA	NA	NA	NA	NA	NA	NO	NA	NA	NA	0	0	NA	1.82857142857143	1.82857142857143	1.82857142857143	1.82857142857143	0	1
T1482	1482	3	If	2	NA	0	1	1	2	10	2	D11	NA	NA	2	NA	34	3	NA	NA	NA	NA	NA	NA	NA	NA	NA	NA	NA	NA	OUT	Dead_nymphe	NA	NO	NA	NA	NA	OUT	OUT	NA	NA	NA	NA	NA	NA	NA
T1483	1483	3	If	2	NA	0	1	0	1	10	2	NA	M	1	1	NA	34	3	NA	24.177517678102	0.0894570204304858	21.1485906545576	0.174350153906419	0.0383	0.0042	NA	NA	NA	NA	NA	IN	NA	0.0383	YES	NA	NA	NA	IN	IN	-1.41676363793983	1.8	1.8	1.8	1.8	0	0
T1484	1484	3	If	2	NA	0	1	1	2	10	2	D11	NA	NA	2	NA	34	3	NA	NA	NA	NA	NA	NA	NA	NA	NA	NA	NA	NA	OUT	Dead_nymphe	NA	NO	NA	NA	NA	OUT	OUT	NA	NA	NA	NA	NA	NA	NA
T1485	1485	3	If	2	NA	0	1	1	2	10	2	D12	NA	NA	2	NA	34	3	NA	NA	NA	NA	NA	NA	NA	NA	NA	NA	NA	NA	OUT	Dead_nymphe	NA	NO	NA	NA	NA	OUT	OUT	NA	NA	NA	NA	NA	NA	NA
T1486	1486	3	If	2	NA	0	1	1	2	10	2	D11	NA	NA	2	NA	34	3	NA	NA	NA	NA	NA	NA	NA	NA	NA	NA	NA	NA	OUT	Dead_nymphe	NA	NO	NA	NA	NA	OUT	OUT	NA	NA	NA	NA	NA	NA	NA
T1487	1487	3	If	2	NA	0	1	0	1	10	2	NA	F	2	1	NA	34	3	NA	24.4311819966398	0.16893117330533	20.7976735788475	0.0545384656860004	0.0256	0.00273	NA	NA	NA	NA	NA	IN	NA	0.0256	YES	NA	NA	NA	IN	IN	-1.59170380058653	2	2.02857142857143	2.01428571428571	2.01428571428571	0.0141843971631212	1
T1488	1488	3	If	2	10	1	2	1	2	NA	1	NA	NA	NA	2	NA	34	3	NA	NA	NA	NA	NA	NA	NA	NA	NA	NA	NA	NA	OUT	Death_larvae	NA	NO	NA	NA	NA	OUT	OUT	NA	NA	NA	NA	NA	NA	NA
T1489	1489	3	If	2	NA	0	1	1	2	10	2	D11	NA	NA	2	NA	34	3	NA	NA	NA	NA	NA	NA	NA	NA	NA	NA	NA	NA	OUT	Dead_nymphe	NA	NO	NA	NA	NA	OUT	OUT	NA	NA	NA	NA	NA	NA	NA
T1491	1491	3	If	2	NA	0	1	1	2	10	2	D11	NA	NA	2	NA	34	3	NA	NA	NA	NA	NA	NA	NA	NA	NA	NA	NA	NA	OUT	Dead_nymphe	NA	NO	NA	NA	NA	OUT	OUT	NA	NA	NA	NA	NA	NA	NA
T1492	1492	3	If	2	NA	0	1	1	2	10	1	D12	NA	NA	2	NA	34	3	NA	NA	NA	NA	NA	NA	NA	NA	NA	NA	NA	NA	OUT	Death_larvae	NA	NO	NA	NA	NA	OUT	OUT	NA	NA	NA	NA	NA	NA	NA
T1493	1493	3	If	2	NA	0	1	1	2	10	2	D11	NA	NA	2	NA	34	3	NA	NA	NA	NA	NA	NA	NA	NA	NA	NA	NA	NA	OUT	Dead_nymphe	NA	NO	NA	NA	NA	OUT	OUT	NA	NA	NA	NA	NA	NA	NA
T1494	1494	3	If	2	NA	0	1	0	1	10	2	NA	F	2	1	NA	34	3	NA	25.5862864315795	0.0812249003894852	26.5687214344369	0.0319214696302008	0.4612	0.0236	NA	NA	NA	NA	NA	IN	NA	0.4612	NO	over25	NA	NA	IN	OUT	-0.336107579779261	2.11428571428571	2.11428571428571	2.11428571428571	2.11428571428571	0	1
T1495	1495	3	If	2	10	1	2	1	2	NA	1	NA	NA	NA	2	NA	34	3	NA	NA	NA	NA	NA	NA	NA	NA	NA	NA	NA	NA	OUT	Death_larvae	NA	NO	NA	NA	NA	OUT	OUT	NA	1.91428571428571	1.88571428571429	1.9	1.9	0.0150375939849579	NA
T1496	1496	3	If	2	10	1	2	1	2	NA	1	NA	NA	NA	2	NA	34	3	NA	NA	NA	NA	NA	NA	NA	NA	NA	NA	NA	NA	OUT	Death_larvae	NA	NO	NA	NA	NA	OUT	OUT	NA	NA	NA	NA	NA	NA	NA
T1497	1497	3	If	2	10	1	2	1	2	NA	1	NA	NA	NA	2	NA	34	3	NA	NA	NA	NA	NA	NA	NA	NA	NA	NA	NA	NA	OUT	Death_larvae	NA	NO	NA	NA	NA	OUT	OUT	NA	NA	NA	NA	NA	NA	NA
T1498	1498	3	If	2	NA	0	1	1	2	10	2	D11	NA	NA	2	NA	34	3	NA	NA	NA	NA	NA	NA	NA	NA	NA	NA	NA	NA	OUT	Dead_nymphe	NA	NO	NA	NA	NA	OUT	OUT	NA	NA	NA	NA	NA	NA	NA
T1499	1499	3	If	2	NA	0	1	0	1	10	2	NA	M	1	1	NA	34	3	NA	27.9726317405042	0.49752761740627	20.3532893642632	0.0943460042741411	0.00174	0.000495	NA	NA	NA	NA	NA	OUT	Mesure_aile	0.00174	YES	NA	NA	NA	OUT	OUT	-2.75862413302679	NA	NA	NA	NA	NA	0
T1500	1500	3	If	2	NA	0	1	1	2	10	2	D11	NA	NA	2	NA	34	3	NA	NA	NA	NA	NA	NA	NA	NA	NA	NA	NA	NA	OUT	Dead_nymphe	NA	NO	NA	NA	NA	OUT	OUT	NA	NA	NA	NA	NA	NA	NA
T1501	1501	3	If	2	NA	0	1	1	2	10	2	D11	NA	NA	2	NA	34	3	NA	NA	NA	NA	NA	NA	NA	NA	NA	NA	NA	NA	OUT	Dead_nymphe	NA	NO	NA	NA	NA	OUT	OUT	NA	NA	NA	NA	NA	NA	NA
T1502	1502	3	If	2	NA	0	1	1	2	10	2	D11	NA	NA	2	NA	34	3	NA	NA	NA	NA	NA	NA	NA	NA	NA	NA	NA	NA	OUT	Dead_nymphe	NA	NO	NA	NA	NA	OUT	OUT	NA	NA	NA	NA	NA	NA	NA
T1503	1503	3	If	2	NA	0	1	1	2	10	2	D12	NA	NA	2	NA	34	3	NA	NA	NA	NA	NA	NA	NA	NA	NA	NA	NA	NA	OUT	Dead_nymphe	NA	NO	NA	NA	NA	OUT	OUT	NA	NA	NA	NA	NA	NA	NA
T1504	1504	3	If	2	NA	0	1	1	2	10	2	D12	NA	NA	2	NA	34	3	NA	NA	NA	NA	NA	NA	NA	NA	NA	NA	NA	NA	OUT	Dead_nymphe	NA	NO	NA	NA	NA	OUT	OUT	NA	NA	NA	NA	NA	NA	NA
T1505	1505	3	If	2	10	1	2	1	2	NA	1	NA	NA	NA	2	NA	34	3	NA	NA	NA	NA	NA	NA	NA	NA	NA	NA	NA	NA	OUT	Death_larvae	NA	NO	NA	NA	NA	OUT	OUT	NA	NA	NA	NA	NA	NA	NA
T1506	1506	3	If	2	10	1	2	1	2	NA	1	NA	NA	NA	2	NA	34	3	NA	NA	NA	NA	NA	NA	NA	NA	NA	NA	NA	NA	OUT	Death_larvae	NA	NO	NA	NA	NA	OUT	OUT	NA	NA	NA	NA	NA	NA	NA
T1507	1507	3	If	2	10	1	2	1	2	NA	1	NA	NA	NA	2	NA	34	3	NA	NA	NA	NA	NA	NA	NA	NA	NA	NA	NA	NA	OUT	Death_larvae	NA	NO	NA	NA	NA	OUT	OUT	NA	NA	NA	NA	NA	NA	NA
T1508	1508	3	If	2	NA	0	1	1	2	10	2	D11	NA	NA	2	NA	34	3	NA	NA	NA	NA	NA	NA	NA	NA	NA	NA	NA	NA	OUT	Dead_nymphe	NA	NO	NA	NA	NA	OUT	OUT	NA	NA	NA	NA	NA	NA	NA
T1509	1509	3	If	2	NA	0	1	1	2	10	2	D11	NA	NA	2	NA	34	3	NA	NA	NA	NA	NA	NA	NA	NA	NA	NA	NA	NA	OUT	Dead_nymphe	NA	NO	NA	NA	NA	OUT	OUT	NA	NA	NA	NA	NA	NA	NA
T1510	1510	3	If	2	NA	0	1	1	2	10	2	D11	NA	NA	2	NA	34	3	NA	NA	NA	NA	NA	NA	NA	NA	NA	NA	NA	NA	OUT	Dead_nymphe	NA	NO	NA	NA	NA	OUT	OUT	NA	NA	NA	NA	NA	NA	NA
T1511	1511	3	If	2	NA	0	1	1	2	10	2	D11	NA	NA	2	NA	34	3	NA	NA	NA	NA	NA	NA	NA	NA	NA	NA	NA	NA	OUT	Dead_nymphe	NA	NO	NA	NA	NA	OUT	OUT	NA	NA	NA	NA	NA	NA	NA
T1512	1512	3	If	2	NA	0	1	0	1	10	2	NA	F	2	1	NA	34	3	NA	24.6650967048547	0.0826185836279272	26.9633215573299	0.0448116486623495	1.111	0.0603	NA	NA	NA	NA	NA	IN	NA	1.111	NO	over25	NA	NA	IN	OUT	0.0457153547861058	2.17142857142857	2.14285714285714	2.15714285714286	2.15714285714286	0.0132450331125833	1
T1513	1513	3	If	2	NA	0	1	1	2	10	2	D12	NA	NA	2	NA	34	3	NA	NA	NA	NA	NA	NA	NA	NA	NA	NA	NA	NA	OUT	Dead_nymphe	NA	NO	NA	NA	NA	OUT	OUT	NA	NA	NA	NA	NA	NA	NA
T1514	1514	3	C	1	11	1	2	1	2	NA	1	NA	NA	NA	2	NA	34	3	NA	NA	NA	NA	NA	NA	NA	NA	NA	NA	NA	NA	OUT	Death_larvae	NA	NO	NA	NA	NA	OUT	OUT	NA	NA	NA	NA	NA	NA	NA
T1515	1515	3	C	1	11	1	2	1	2	NA	1	NA	NA	NA	2	NA	34	3	NA	NA	NA	NA	NA	NA	NA	NA	NA	NA	NA	NA	OUT	Death_larvae	NA	NO	NA	NA	NA	OUT	OUT	NA	NA	NA	NA	NA	NA	NA
T1516	1516	3	C	1	NA	0	1	1	2	11	2	D11	NA	NA	2	NA	34	3	NA	NA	NA	NA	NA	NA	NA	NA	NA	NA	NA	NA	OUT	Dead_nymphe	NA	NO	NA	NA	NA	OUT	OUT	NA	NA	NA	NA	NA	NA	NA
T1517	1517	3	C	1	11	1	2	1	2	NA	1	NA	NA	NA	2	NA	34	3	NA	NA	NA	NA	NA	NA	NA	NA	NA	NA	NA	NA	OUT	Death_larvae	NA	NO	NA	NA	NA	OUT	OUT	NA	NA	NA	NA	NA	NA	NA
T1518	1518	3	C	1	11	1	2	1	2	NA	1	NA	NA	NA	2	NA	34	3	NA	NA	NA	NA	NA	NA	NA	NA	NA	NA	NA	NA	OUT	Death_larvae	NA	NO	NA	NA	NA	OUT	OUT	NA	NA	NA	NA	NA	NA	NA
T1519	1519	3	C	1	11	1	2	1	2	NA	1	NA	NA	NA	2	NA	34	3	NA	NA	NA	NA	NA	NA	NA	NA	NA	NA	NA	NA	OUT	Death_larvae	NA	NO	NA	NA	NA	OUT	OUT	NA	NA	NA	NA	NA	NA	NA
T1520	1520	3	C	1	11	1	2	1	2	NA	1	NA	NA	NA	2	NA	34	3	NA	NA	NA	NA	NA	NA	NA	NA	NA	NA	NA	NA	OUT	Death_larvae	NA	NO	NA	NA	NA	OUT	OUT	NA	NA	NA	NA	NA	NA	NA
T1521	1521	3	C	1	11	1	2	1	2	NA	1	NA	NA	NA	2	NA	34	3	NA	NA	NA	NA	NA	NA	NA	NA	NA	NA	NA	NA	OUT	Death_larvae	NA	NO	NA	NA	NA	OUT	OUT	NA	NA	NA	NA	NA	NA	NA
T1522	1522	3	C	1	11	1	2	1	2	NA	1	NA	NA	NA	2	NA	34	3	NA	NA	NA	NA	NA	NA	NA	NA	NA	NA	NA	NA	OUT	Death_larvae	NA	NO	NA	NA	NA	OUT	OUT	NA	NA	NA	NA	NA	NA	NA
T1523	1523	3	C	1	NA	0	1	0	1	11	2	NA	F	2	1	NA	34	3	NA	NA	NA	NA	NA	NA	NA	NA	NA	NA	NA	NA	NA	NA	NA	NO	NA	NA	NA	0	0	NA	1.91428571428571	1.94285714285714	1.92857142857143	1.92857142857143	0.0148148148148156	1
T1524	1524	3	C	1	11	1	2	1	2	NA	1	NA	NA	NA	2	NA	34	3	NA	NA	NA	NA	NA	NA	NA	NA	NA	NA	NA	NA	OUT	Death_larvae	NA	NO	NA	NA	NA	OUT	OUT	NA	NA	NA	NA	NA	NA	NA
T1525	1525	3	C	1	11	1	2	1	2	NA	1	NA	NA	NA	2	NA	34	3	NA	NA	NA	NA	NA	NA	NA	NA	NA	NA	NA	NA	OUT	Death_larvae	NA	NO	NA	NA	NA	OUT	OUT	NA	NA	NA	NA	NA	NA	NA
T1526	1526	3	C	1	11	1	2	1	2	NA	1	NA	NA	NA	2	NA	34	3	NA	NA	NA	NA	NA	NA	NA	NA	NA	NA	NA	NA	OUT	Death_larvae	NA	NO	NA	NA	NA	OUT	OUT	NA	NA	NA	NA	NA	NA	NA
T1527	1527	3	C	1	11	1	2	1	2	NA	1	NA	NA	NA	2	NA	34	3	NA	NA	NA	NA	NA	NA	NA	NA	NA	NA	NA	NA	OUT	Death_larvae	NA	NO	NA	NA	NA	OUT	OUT	NA	NA	NA	NA	NA	NA	NA
T1528	1528	3	C	1	11	1	2	1	2	NA	1	NA	NA	NA	2	NA	34	3	NA	NA	NA	NA	NA	NA	NA	NA	NA	NA	NA	NA	OUT	Death_larvae	NA	NO	NA	NA	NA	OUT	OUT	NA	NA	NA	NA	NA	NA	NA
T1529	1529	3	C	1	NA	0	1	1	2	11	2	D11	NA	NA	2	NA	34	3	NA	NA	NA	NA	NA	NA	NA	NA	NA	NA	NA	NA	OUT	Dead_nymphe	NA	NO	NA	NA	NA	OUT	OUT	NA	NA	NA	NA	NA	NA	NA
T1530	1530	3	C	1	11	1	2	1	2	NA	1	NA	NA	NA	2	NA	34	3	NA	NA	NA	NA	NA	NA	NA	NA	NA	NA	NA	NA	OUT	Death_larvae	NA	NO	NA	NA	NA	OUT	OUT	NA	NA	NA	NA	NA	NA	NA
T1531	1531	3	C	1	11	1	2	1	2	NA	1	NA	NA	NA	2	NA	34	3	NA	NA	NA	NA	NA	NA	NA	NA	NA	NA	NA	NA	OUT	Death_larvae	NA	NO	NA	NA	NA	OUT	OUT	NA	NA	NA	NA	NA	NA	NA
T1532	1532	3	C	1	NA	0	1	1	2	11	2	D13	NA	NA	2	NA	34	3	NA	NA	NA	NA	NA	NA	NA	NA	NA	NA	NA	NA	OUT	Dead_nymphe	NA	NO	NA	NA	NA	OUT	OUT	NA	NA	NA	NA	NA	NA	NA
T1533	1533	3	C	1	11	1	2	1	2	NA	1	NA	NA	NA	2	NA	34	3	NA	NA	NA	NA	NA	NA	NA	NA	NA	NA	NA	NA	OUT	Death_larvae	NA	NO	NA	NA	NA	OUT	OUT	NA	NA	NA	NA	NA	NA	NA
T1534	1534	3	C	1	NA	0	1	1	2	11	2	D11	NA	NA	2	NA	34	3	NA	NA	NA	NA	NA	NA	NA	NA	NA	NA	NA	NA	OUT	Dead_nymphe	NA	NO	NA	NA	NA	OUT	OUT	NA	NA	NA	NA	NA	NA	NA
T1535	1535	3	C	1	11	1	2	1	2	NA	1	NA	NA	NA	2	NA	34	3	NA	NA	NA	NA	NA	NA	NA	NA	NA	NA	NA	NA	OUT	Death_larvae	NA	NO	NA	NA	NA	OUT	OUT	NA	NA	NA	NA	NA	NA	NA
T1536	1536	3	C	1	11	1	2	1	2	NA	1	NA	NA	NA	2	NA	34	3	NA	NA	NA	NA	NA	NA	NA	NA	NA	NA	NA	NA	OUT	Death_larvae	NA	NO	NA	NA	NA	OUT	OUT	NA	NA	NA	NA	NA	NA	NA
T1537	1537	3	C	1	11	1	2	1	2	NA	1	NA	NA	NA	2	NA	34	3	NA	NA	NA	NA	NA	NA	NA	NA	NA	NA	NA	NA	OUT	Death_larvae	NA	NO	NA	NA	NA	OUT	OUT	NA	NA	NA	NA	NA	NA	NA
T1538	1538	3	C	1	11	1	2	1	2	NA	1	NA	NA	NA	2	NA	34	3	NA	NA	NA	NA	NA	NA	NA	NA	NA	NA	NA	NA	OUT	Death_larvae	NA	NO	NA	NA	NA	OUT	OUT	NA	NA	NA	NA	NA	NA	NA
T1539	1539	3	If	2	NA	0	1	0	1	11	2	NA	F	2	1	NA	31	2	NA	26.7507775393134	0.127491260827706	25.5844119367835	0.0343006882063872	0.1242	0.00942	NA	NA	NA	NA	NA	IN	NA	0.1242	NO	over25	NA	NA	IN	OUT	-0.905866812637743	2.25714285714286	2.25714285714286	2.25714285714286	2.25714285714286	0	1
T1540	1540	3	If	2	11	1	2	1	2	NA	1	NA	NA	NA	2	NA	31	2	NA	NA	NA	NA	NA	NA	NA	NA	NA	NA	NA	NA	OUT	Death_larvae	NA	NO	NA	NA	NA	OUT	OUT	NA	NA	NA	NA	NA	NA	NA
T1541	1541	3	If	2	11	1	2	1	2	NA	1	NA	NA	NA	2	NA	34	3	NA	NA	NA	NA	NA	NA	NA	NA	NA	NA	NA	NA	OUT	Death_larvae	NA	NO	NA	NA	NA	OUT	OUT	NA	NA	NA	NA	NA	NA	NA
T1542	1542	3	If	2	NA	0	1	0	1	11	2	NA	F	2	1	NA	34	3	NA	23.1958423374193	0.125113715192001	21.1559015721208	0.0490485127165113	0.0714	0.0057	NA	NA	NA	NA	NA	IN	NA	0.0714	YES	NA	NA	NA	IN	IN	-1.14628162501952	1.94285714285714	NA	NA	1.94285714285714	NA	1
T1543	1543	3	If	2	11	1	2	1	2	NA	1	NA	NA	NA	2	NA	34	3	NA	NA	NA	NA	NA	NA	NA	NA	NA	NA	NA	NA	OUT	Death_larvae	NA	NO	NA	NA	NA	OUT	OUT	NA	NA	NA	NA	NA	NA	NA
T1544	1544	3	If	2	11	1	2	1	2	NA	1	NA	NA	NA	2	NA	34	3	NA	NA	NA	NA	NA	NA	NA	NA	NA	NA	NA	NA	OUT	Death_larvae	NA	NO	NA	NA	NA	OUT	OUT	NA	NA	NA	NA	NA	NA	NA
T1545	1545	3	If	2	11	1	2	1	2	NA	1	NA	NA	NA	2	NA	34	3	NA	NA	NA	NA	NA	NA	NA	NA	NA	NA	NA	NA	OUT	Death_larvae	NA	NO	NA	NA	NA	OUT	OUT	NA	NA	NA	NA	NA	NA	NA
T1546	1546	3	If	2	NA	0	1	0	1	11	2	NA	F	2	1	NA	34	3	NA	24.1883064391048	0.0714174707059053	20.6529554268128	0.0134308909989899	0.0275	0.00115	NA	NA	NA	NA	NA	IN	NA	0.0275	YES	NA	NA	NA	IN	IN	-1.56061495709917	2.02857142857143	2.05714285714286	2.04285714285714	2.04285714285714	0.0139860139860148	1
T1547	1547	3	If	2	11	1	2	1	2	NA	1	NA	NA	NA	2	NA	34	3	NA	NA	NA	NA	NA	NA	NA	NA	NA	NA	NA	NA	OUT	Death_larvae	NA	NO	NA	NA	NA	OUT	OUT	NA	NA	NA	NA	NA	NA	NA
T1548	1548	3	If	2	NA	0	1	0	1	11	2	NA	F	2	1	NA	34	3	NA	27.9873953498115	0.097789731820488	25.7322947126725	0.0571246397189825	0.0586	0.00389	NA	NA	NA	NA	NA	IN	NA	0.0586	NO	over25	NA	NA	IN	OUT	-1.23207781665277	1.97142857142857	2	1.98571428571429	1.98571428571429	0.0143884892086338	1
T1549	1549	3	If	2	11	1	2	1	2	NA	1	NA	NA	NA	2	NA	34	3	NA	NA	NA	NA	NA	NA	NA	NA	NA	NA	NA	NA	OUT	Death_larvae	NA	NO	NA	NA	NA	OUT	OUT	NA	NA	NA	NA	NA	NA	NA
T1550	1550	3	If	2	NA	0	1	0	1	11	2	NA	M	1	1	NA	34	3	NA	25.6299995900567	0.1237480753278	21.3420380115337	0.0697172299230869	0.0145	0.00119	NA	NA	NA	NA	NA	IN	NA	0.0145	YES	NA	NA	NA	IN	IN	-1.83853272040906	1.85714285714286	1.85714285714286	1.85714285714286	1.85714285714286	0	0
T1551	1551	3	If	2	11	1	2	1	2	NA	1	NA	NA	NA	2	NA	34	3	NA	NA	NA	NA	NA	NA	NA	NA	NA	NA	NA	NA	OUT	Death_larvae	NA	NO	NA	NA	NA	OUT	OUT	NA	NA	NA	NA	NA	NA	NA
T1552	1552	3	If	2	11	1	2	1	2	NA	1	NA	NA	NA	2	NA	34	3	NA	NA	NA	NA	NA	NA	NA	NA	NA	NA	NA	NA	OUT	Death_larvae	NA	NO	NA	NA	NA	OUT	OUT	NA	NA	NA	NA	NA	NA	NA
T1553	1553	3	If	2	11	1	2	1	2	NA	1	NA	NA	NA	2	NA	34	3	NA	NA	NA	NA	NA	NA	NA	NA	NA	NA	NA	NA	OUT	Death_larvae	NA	NO	NA	NA	NA	OUT	OUT	NA	NA	NA	NA	NA	NA	NA
T1554	1554	3	If	2	NA	0	1	0	1	11	2	NA	F	2	1	NA	34	3	NA	25.0613725441814	0.106201235904222	20.7707210573318	0.0223852955980885	0.0146	0.000913	NA	NA	NA	NA	NA	IN	NA	0.0146	YES	NA	NA	NA	IN	IN	-1.8355485467643	1.85714285714286	NA	NA	1.85714285714286	NA	1
T1555	1555	3	If	2	NA	0	1	0	1	11	2	NA	F	2	1	NA	34	3	NA	14.8868930142305	0.00975065573623721	20.8096683582762	0.056281722675411	14.16	0.4574	NA	NA	NA	NA	NA	IN	NA	14.16	YES	NA	NA	NA	IN	IN	1.15106335502649	2.08571428571429	NA	NA	2.08571428571429	NA	1
T1556	1556	3	If	2	NA	0	1	0	1	11	2	NA	F	2	1	NA	34	3	NA	27.2720758523981	0.244612270756601	21.2362959110177	0.0696888389937	0.00446	0.000666	NA	NA	NA	NA	NA	IN	NA	0.00446	YES	NA	NA	NA	IN	IN	-2.35034246159455	2	NA	NA	2	NA	1
T1557	1557	3	If	2	11	1	2	1	2	NA	1	NA	NA	NA	2	NA	34	3	NA	NA	NA	NA	NA	NA	NA	NA	NA	NA	NA	NA	OUT	Death_larvae	NA	NO	NA	NA	NA	OUT	OUT	NA	NA	NA	NA	NA	NA	NA
T1558	1558	3	If	2	11	1	2	1	2	NA	1	NA	NA	NA	2	NA	34	3	NA	NA	NA	NA	NA	NA	NA	NA	NA	NA	NA	NA	OUT	Death_larvae	NA	NO	NA	NA	NA	OUT	OUT	NA	NA	NA	NA	NA	NA	NA
T1559	1559	3	If	2	11	1	2	1	2	NA	1	NA	NA	NA	2	NA	34	3	NA	NA	NA	NA	NA	NA	NA	NA	NA	NA	NA	NA	OUT	Death_larvae	NA	NO	NA	NA	NA	OUT	OUT	NA	NA	NA	NA	NA	NA	NA
T1560	1560	3	If	2	11	1	2	1	2	NA	1	NA	NA	NA	2	NA	34	3	NA	NA	NA	NA	NA	NA	NA	NA	NA	NA	NA	NA	OUT	Death_larvae	NA	NO	NA	NA	NA	OUT	OUT	NA	NA	NA	NA	NA	NA	NA
T1561	1561	3	If	2	11	1	2	1	2	NA	1	NA	NA	NA	2	NA	34	3	NA	NA	NA	NA	NA	NA	NA	NA	NA	NA	NA	NA	OUT	Death_larvae	NA	NO	NA	NA	NA	OUT	OUT	NA	NA	NA	NA	NA	NA	NA
T1562	1562	3	If	2	11	1	2	1	2	NA	1	NA	NA	NA	2	NA	34	3	NA	NA	NA	NA	NA	NA	NA	NA	NA	NA	NA	NA	OUT	Death_larvae	NA	NO	NA	NA	NA	OUT	OUT	NA	NA	NA	NA	NA	NA	NA
T1563	1563	3	If	2	11	1	2	1	2	NA	1	NA	NA	NA	2	NA	34	3	NA	NA	NA	NA	NA	NA	NA	NA	NA	NA	NA	NA	OUT	Death_larvae	NA	NO	NA	NA	NA	OUT	OUT	NA	NA	NA	NA	NA	NA	NA
T1564	1564	3	If	2	11	1	2	1	2	NA	1	NA	NA	NA	2	NA	34	3	NA	NA	NA	NA	NA	NA	NA	NA	NA	NA	NA	NA	OUT	Death_larvae	NA	NO	NA	NA	NA	OUT	OUT	NA	NA	NA	NA	NA	NA	NA
T1565	1565	3	If	2	NA	0	1	0	1	11	2	NA	M	1	1	NA	34	3	NA	26.5132689866344	0.256260193657225	21.4242126141998	0.0747033245648581	0.00845	0.00133	NA	NA	NA	NA	NA	IN	NA	0.00845	YES	NA	NA	NA	IN	IN	-2.07297294739571	1.8	1.8	1.8	1.8	0	0
T1566	1566	3	If	2	11	1	2	1	2	NA	1	NA	NA	NA	2	NA	34	3	NA	NA	NA	NA	NA	NA	NA	NA	NA	NA	NA	NA	OUT	Death_larvae	NA	NO	NA	NA	NA	OUT	OUT	NA	NA	NA	NA	NA	NA	NA
T1567	1567	3	If	2	11	1	2	1	2	NA	1	NA	NA	NA	2	NA	34	3	NA	NA	NA	NA	NA	NA	NA	NA	NA	NA	NA	NA	OUT	Death_larvae	NA	NO	NA	NA	NA	OUT	OUT	NA	NA	NA	NA	NA	NA	NA
T1568	1568	3	If	2	11	1	2	1	2	NA	1	NA	NA	NA	2	NA	34	3	NA	NA	NA	NA	NA	NA	NA	NA	NA	NA	NA	NA	OUT	Death_larvae	NA	NO	NA	NA	NA	OUT	OUT	NA	NA	NA	NA	NA	NA	NA
T1569	1569	3	If	2	NA	0	1	1	2	11	2	D13	NA	NA	2	NA	34	3	NA	NA	NA	NA	NA	NA	NA	NA	NA	NA	NA	NA	OUT	Dead_nymphe	NA	NO	NA	NA	NA	OUT	OUT	NA	NA	NA	NA	NA	NA	NA
T1570	1570	3	If	2	NA	0	1	1	2	11	2	D13	NA	NA	2	NA	34	3	NA	NA	NA	NA	NA	NA	NA	NA	NA	NA	NA	NA	OUT	Dead_nymphe	NA	NO	NA	NA	NA	OUT	OUT	NA	NA	NA	NA	NA	NA	NA
T1571	1571	3	If	2	NA	0	1	0	1	11	2	NA	M	1	1	NA	34	3	NA	25.9052887387212	0.16474952425449	21.2076226791412	0.044973726568876	0.0124	0.00127	NA	NA	NA	NA	NA	IN	NA	0.0124	YES	NA	NA	NA	IN	IN	-1.9064622266281	1.6	1.62857142857143	1.61428571428571	1.61428571428571	0.0176991150442486	0
T1572	1572	3	If	2	NA	0	1	0	1	11	2	NA	M	1	1	NA	34	3	NA	27.7054750809946	0.159782467934813	21.1749482133382	0.0208127067172089	0.00318	0.000297	NA	NA	NA	NA	NA	IN	NA	0.00318	YES	NA	NA	NA	IN	IN	-2.49712038431553	1.85714285714286	NA	NA	1.85714285714286	NA	0
T1573	1573	3	If	2	NA	0	1	0	1	11	2	NA	M	1	1	NA	34	3	NA	25.5744154037162	0.00253730325862489	21.5240843744745	0.0153235973561946	0.017	0.00015	NA	NA	NA	NA	NA	IN	NA	0.017	YES	NA	NA	NA	IN	IN	-1.76946639945371	1.77142857142857	1.8	1.78571428571429	1.78571428571429	0.0160000000000008	0
T1574	1574	3	If	2	NA	0	1	1	2	12	2	D12	NA	NA	2	NA	31	2	NA	NA	NA	NA	NA	NA	NA	NA	NA	NA	NA	NA	OUT	Dead_nymphe	NA	NO	NA	NA	NA	OUT	OUT	NA	NA	NA	NA	NA	NA	NA
T1575	1575	3	C	1	NA	0	1	1	2	12	2	D12	NA	NA	2	NA	34	3	NA	NA	NA	NA	NA	NA	NA	NA	NA	NA	NA	NA	OUT	Dead_nymphe	NA	NO	NA	NA	NA	OUT	OUT	NA	NA	NA	NA	NA	NA	NA
T1576	1576	3	C	1	NA	0	1	1	2	12	2	D12	NA	NA	2	NA	34	3	NA	NA	NA	NA	NA	NA	NA	NA	NA	NA	NA	NA	OUT	Dead_nymphe	NA	NO	NA	NA	NA	OUT	OUT	NA	NA	NA	NA	NA	NA	NA
T1577	1577	3	C	1	12	1	2	1	2	NA	1	NA	NA	NA	2	NA	34	3	NA	NA	NA	NA	NA	NA	NA	NA	NA	NA	NA	NA	OUT	Death_larvae	NA	NO	NA	NA	NA	OUT	OUT	NA	NA	NA	NA	NA	NA	NA
T1578	1578	3	C	1	NA	0	1	1	2	12	2	D13	NA	NA	2	NA	34	3	NA	NA	NA	NA	NA	NA	NA	NA	NA	NA	NA	NA	OUT	Dead_nymphe	NA	NO	NA	NA	NA	OUT	OUT	NA	NA	NA	NA	NA	NA	NA
T1579	1579	3	C	1	NA	0	1	1	2	12	2	D12	NA	NA	2	NA	34	3	NA	NA	NA	NA	NA	NA	NA	NA	NA	NA	NA	NA	OUT	Dead_nymphe	NA	NO	NA	NA	NA	OUT	OUT	NA	NA	NA	NA	NA	NA	NA
T1580	1580	3	C	1	NA	0	1	1	2	12	2	D14	NA	NA	2	NA	34	3	NA	NA	NA	NA	NA	NA	NA	NA	NA	NA	NA	NA	OUT	Dead_nymphe	NA	NO	NA	NA	NA	OUT	OUT	NA	NA	NA	NA	NA	NA	NA
T1581	1581	3	If	2	NA	0	1	1	2	12	2	D12	NA	NA	2	NA	34	3	NA	NA	NA	NA	NA	NA	NA	NA	NA	NA	NA	NA	OUT	Dead_nymphe	NA	NO	NA	NA	NA	OUT	OUT	NA	NA	NA	NA	NA	NA	NA
T1582	1582	3	If	2	12	1	2	1	2	NA	1	NA	NA	NA	2	NA	34	3	NA	NA	NA	NA	NA	NA	NA	NA	NA	NA	NA	NA	OUT	Death_larvae	NA	NO	NA	NA	NA	OUT	OUT	NA	NA	NA	NA	NA	NA	NA
T1583	1583	3	If	2	NA	0	1	1	2	12	2	D13	NA	NA	2	NA	34	3	NA	NA	NA	NA	NA	NA	NA	NA	NA	NA	NA	NA	OUT	Dead_nymphe	NA	NO	NA	NA	NA	OUT	OUT	NA	NA	NA	NA	NA	NA	NA
T1584	1584	3	If	2	NA	0	1	0	1	12	2	NA	F	2	1	NA	34	3	NA	25.7467680245286	0.0498829153344095	20.4728450907706	0.0443745902918552	0.00854	0.000327	NA	NA	NA	NA	NA	IN	NA	0.00854	YES	NA	NA	NA	IN	IN	-2.06837358049883	2	2.02857142857143	2.01428571428571	2.01428571428571	0.0141843971631212	1
T1585	1585	3	If	2	NA	0	1	1	2	12	2	D13	NA	NA	2	NA	34	3	NA	NA	NA	NA	NA	NA	NA	NA	NA	NA	NA	NA	OUT	Dead_nymphe	NA	NO	NA	NA	NA	OUT	OUT	NA	NA	NA	NA	NA	NA	NA
T1586	1586	3	If	2	NA	0	1	0	1	12	2	NA	F	2	1	NA	34	3	NA	21.8062364133999	0.0611206523442922	20.631789849218	0.0499883075135205	0.1346	0.00611	NA	NA	NA	NA	NA	IN	NA	0.1346	YES	NA	NA	NA	IN	IN	-0.870944244209522	2.22857142857143	2.22857142857143	2.22857142857143	2.22857142857143	0	1
T1587	1587	3	If	2	NA	0	1	1	2	12	2	D12	NA	NA	2	NA	34	3	NA	NA	NA	NA	NA	NA	NA	NA	NA	NA	NA	NA	OUT	Dead_nymphe	NA	NO	NA	NA	NA	OUT	OUT	NA	NA	NA	NA	NA	NA	NA
T1588	1588	3	If	2	NA	0	1	0	1	12	2	NA	F	2	1	NA	34	3	NA	24.8939085974231	0.0547956536680204	20.2488516547665	0.00934132644687935	0.0131	0.000421	NA	NA	NA	NA	NA	IN	NA	0.0131	YES	NA	NA	NA	IN	IN	-1.88261881853664	2.2	2.22857142857143	2.21428571428571	2.21428571428571	0.0129032258064522	1
T1589	1589	3	If	2	12	1	2	1	2	NA	1	NA	NA	NA	2	NA	34	3	NA	NA	NA	NA	NA	NA	NA	NA	NA	NA	NA	NA	OUT	Death_larvae	NA	NO	NA	NA	NA	OUT	OUT	NA	NA	NA	NA	NA	NA	NA
T1590	1590	3	If	2	NA	0	1	1	2	12	2	D13	NA	NA	2	NA	34	3	NA	NA	NA	NA	NA	NA	NA	NA	NA	NA	NA	NA	OUT	Dead_nymphe	NA	NO	NA	NA	NA	OUT	OUT	NA	NA	NA	NA	NA	NA	NA
T1591	1591	3	If	2	NA	0	1	0	1	12	2	NA	M	1	1	NA	34	3	NA	28.5438962701761	0.410408878743418	21.045628910563	0.023088711485213	0.00163	0.000439	NA	NA	NA	NA	NA	IN	NA	0.00163	YES	NA	NA	NA	IN	IN	-2.78693004945249	2.11428571428571	NA	NA	2.11428571428571	NA	0
T1592	1592	3	If	2	13	1	2	1	2	NA	1	NA	NA	NA	2	NA	31	2	NA	NA	NA	NA	NA	NA	NA	NA	NA	NA	NA	NA	OUT	Death_larvae	NA	NO	NA	NA	NA	OUT	OUT	NA	NA	NA	NA	NA	NA	NA
T1593	1593	3	C	1	NA	0	1	1	2	13	2	D13	NA	NA	2	NA	34	3	NA	NA	NA	NA	NA	NA	NA	NA	NA	NA	NA	NA	OUT	Dead_nymphe	NA	NO	NA	NA	NA	OUT	OUT	NA	NA	NA	NA	NA	NA	NA
T1594	1594	3	C	1	13	1	2	1	2	NA	1	NA	NA	NA	2	NA	34	3	NA	NA	NA	NA	NA	NA	NA	NA	NA	NA	NA	NA	OUT	Death_larvae	NA	NO	NA	NA	NA	OUT	OUT	NA	NA	NA	NA	NA	NA	NA
T1595	1595	3	C	1	13	1	2	1	2	NA	1	NA	NA	NA	2	NA	34	3	NA	NA	NA	NA	NA	NA	NA	NA	NA	NA	NA	NA	OUT	Death_larvae	NA	NO	NA	NA	NA	OUT	OUT	NA	NA	NA	NA	NA	NA	NA
T1596	1596	3	C	1	NA	0	1	1	2	13	2	D15	NA	NA	2	NA	34	3	NA	NA	NA	NA	NA	NA	NA	NA	NA	NA	NA	NA	OUT	Dead_nymphe	NA	NO	NA	NA	NA	OUT	OUT	NA	NA	NA	NA	NA	NA	NA
T1597	1597	3	C	1	13	1	2	1	2	NA	1	NA	NA	NA	2	NA	34	3	NA	NA	NA	NA	NA	NA	NA	NA	NA	NA	NA	NA	OUT	Death_larvae	NA	NO	NA	NA	NA	OUT	OUT	NA	NA	NA	NA	NA	NA	NA
T1598	1598	3	C	1	13	1	2	1	2	NA	1	NA	NA	NA	2	NA	34	3	NA	NA	NA	NA	NA	NA	NA	NA	NA	NA	NA	NA	OUT	Death_larvae	NA	NO	NA	NA	NA	OUT	OUT	NA	NA	NA	NA	NA	NA	NA
T1599	1599	3	C	1	NA	0	1	0	1	13	2	NA	F	2	1	NA	34	3	NA	NA	NA	NA	NA	NA	NA	NA	NA	NA	NA	NA	OUT	Mesure_aile	NA	NO	NA	NA	NA	OUT	OUT	NA	NA	NA	NA	NA	NA	1
T1600	1600	3	C	1	NA	0	1	1	2	13	2	D15	NA	NA	2	NA	34	3	NA	NA	NA	NA	NA	NA	NA	NA	NA	NA	NA	NA	OUT	Dead_nymphe	NA	NO	NA	NA	NA	OUT	OUT	NA	NA	NA	NA	NA	NA	NA
T1601	1601	3	If	2	13	1	2	1	2	NA	1	NA	NA	NA	2	NA	34	3	NA	NA	NA	NA	NA	NA	NA	NA	NA	NA	NA	NA	OUT	Death_larvae	NA	NO	NA	NA	NA	OUT	OUT	NA	NA	NA	NA	NA	NA	NA
T1602	1602	3	If	2	13	1	2	1	2	NA	1	NA	NA	NA	2	NA	34	3	NA	NA	NA	NA	NA	NA	NA	NA	NA	NA	NA	NA	OUT	Death_larvae	NA	NO	NA	NA	NA	OUT	OUT	NA	NA	NA	NA	NA	NA	NA
T1603	1603	3	If	2	NA	0	1	1	2	13	2	D13	NA	NA	2	NA	34	3	NA	NA	NA	NA	NA	NA	NA	NA	NA	NA	NA	NA	OUT	Dead_nymphe	NA	NO	NA	NA	NA	OUT	OUT	NA	NA	NA	NA	NA	NA	NA
T1604	1604	3	If	2	13	1	2	1	2	NA	1	NA	NA	NA	2	NA	34	3	NA	NA	NA	NA	NA	NA	NA	NA	NA	NA	NA	NA	OUT	Death_larvae	NA	NO	NA	NA	NA	OUT	OUT	NA	NA	NA	NA	NA	NA	NA
T1605	1605	3	If	2	13	1	2	1	2	NA	1	NA	NA	NA	2	NA	34	3	NA	NA	NA	NA	NA	NA	NA	NA	NA	NA	NA	NA	OUT	Death_larvae	NA	NO	NA	NA	NA	OUT	OUT	NA	NA	NA	NA	NA	NA	NA
T1606	1606	3	If	2	13	1	2	1	2	NA	1	NA	NA	NA	2	NA	34	3	NA	NA	NA	NA	NA	NA	NA	NA	NA	NA	NA	NA	OUT	Death_larvae	NA	NO	NA	NA	NA	OUT	OUT	NA	NA	NA	NA	NA	NA	NA
T1607	1607	3	If	2	NA	0	1	0	1	13	2	NA	F	2	1	NA	34	3	NA	23.5440390665367	0.0747801018669356	20.5229543091312	0.0131159672622332	0.0345	0.00153	NA	NA	NA	NA	NA	IN	NA	0.0345	YES	NA	NA	NA	IN	IN	-1.46213917689645	2.25714285714286	2.22857142857143	2.24285714285714	2.24285714285714	0.0127388535031853	1
T1608	1608	3	If	2	NA	0	1	0	1	13	2	NA	F	2	1	NA	34	3	NA	32.7180437842631	2.24456315093014	20.1194032800481	0.0419477937125042	4.81e-05	0.000101	NA	NA	NA	NA	0	IN	NA	4.81e-05	YES	NA	NA	NA	IN	IN	-4.28891015985947	2.11428571428571	NA	NA	2.11428571428571	NA	1
T1609	1609	3	If	2	NA	0	1	0	1	13	2	NA	F	2	1	NA	34	3	NA	30.7440060136973	0.691010181390264	20.5937842001199	0.0418092043099725	0.000251	0.000103	NA	NA	NA	NA	0	IN	NA	0.000251	YES	NA	NA	NA	IN	IN	-3.59462802352422	2.22857142857143	NA	NA	2.22857142857143	NA	1
T1610	1610	3	If	2	14	1	2	1	2	NA	1	NA	NA	NA	2	NA	31	2	NA	NA	NA	NA	NA	NA	NA	NA	NA	NA	NA	NA	OUT	Death_larvae	NA	NO	NA	NA	NA	OUT	OUT	NA	NA	NA	NA	NA	NA	NA
T1611	1611	3	C	1	NA	0	1	1	2	14	2	D15	NA	NA	2	NA	34	3	NA	NA	NA	NA	NA	NA	NA	NA	NA	NA	NA	NA	OUT	Dead_nymphe	NA	NO	NA	NA	NA	OUT	OUT	NA	NA	NA	NA	NA	NA	NA
T1612	1612	3	C	1	NA	0	1	1	2	14	2	D15	NA	NA	2	NA	34	3	NA	NA	NA	NA	NA	NA	NA	NA	NA	NA	NA	NA	OUT	Dead_nymphe	NA	NO	NA	NA	NA	OUT	OUT	NA	NA	NA	NA	NA	NA	NA
T1613	1613	3	C	1	14	1	2	1	2	NA	1	NA	NA	NA	2	NA	34	3	NA	NA	NA	NA	NA	NA	NA	NA	NA	NA	NA	NA	OUT	Death_larvae	NA	NO	NA	NA	NA	OUT	OUT	NA	NA	NA	NA	NA	NA	NA
T1614	1614	3	C	1	14	1	2	1	2	NA	1	NA	NA	NA	2	NA	34	3	NA	NA	NA	NA	NA	NA	NA	NA	NA	NA	NA	NA	OUT	Death_larvae	NA	NO	NA	NA	NA	OUT	OUT	NA	NA	NA	NA	NA	NA	NA
T1615	1615	3	C	1	NA	0	1	0	1	14	2	NA	F	2	1	NA	34	3	NA	NA	NA	NA	NA	NA	NA	NA	NA	NA	NA	NA	NA	NA	NA	NO	NA	NA	NA	0	0	NA	2.17142857142857	2.14285714285714	2.15714285714286	2.15714285714286	0.0132450331125833	1
T1616	1616	3	If	2	14	1	2	1	2	NA	1	NA	NA	NA	2	NA	34	3	NA	NA	NA	NA	NA	NA	NA	NA	NA	NA	NA	NA	OUT	Death_larvae	NA	NO	NA	NA	NA	OUT	OUT	NA	NA	NA	NA	NA	NA	NA
T1617	1617	3	If	2	NA	0	1	0	1	14	2	NA	NA	NA	2	D	34	3	NA	NA	NA	NA	NA	NA	NA	NA	NA	NA	NA	NA	OUT	Dead_adult	NA	NO	NA	NA	NA	OUT	OUT	NA	NA	NA	NA	NA	NA	NA
T1618	1618	3	C	1	15	1	2	1	2	NA	1	NA	NA	NA	2	NA	34	3	NA	NA	NA	NA	NA	NA	NA	NA	NA	NA	NA	NA	OUT	Death_larvae	NA	NO	NA	NA	NA	OUT	OUT	NA	NA	NA	NA	NA	NA	NA
T1619	1619	3	If	2	15	1	2	1	2	NA	1	NA	NA	NA	2	NA	34	3	NA	NA	NA	NA	NA	NA	NA	NA	NA	NA	NA	NA	OUT	Death_larvae	NA	NO	NA	NA	NA	OUT	OUT	NA	NA	NA	NA	NA	NA	NA
T1620	1620	3	If	2	15	1	2	1	2	NA	1	NA	NA	NA	2	NA	34	3	NA	NA	NA	NA	NA	NA	NA	NA	NA	NA	NA	NA	OUT	Death_larvae	NA	NO	NA	NA	NA	OUT	OUT	NA	NA	NA	NA	NA	NA	NA
T1621	1621	3	If	2	15	1	2	1	2	NA	1	NA	NA	NA	2	NA	34	3	NA	NA	NA	NA	NA	NA	NA	NA	NA	NA	NA	NA	OUT	Death_larvae	NA	NO	NA	NA	NA	OUT	OUT	NA	NA	NA	NA	NA	NA	NA
T1622	1622	3	If	2	15	1	2	1	2	NA	1	NA	NA	NA	2	NA	34	3	NA	NA	NA	NA	NA	NA	NA	NA	NA	NA	NA	NA	OUT	Death_larvae	NA	NO	NA	NA	NA	OUT	OUT	NA	NA	NA	NA	NA	NA	NA
T1623	1623	3	C	1	16	1	2	1	2	NA	1	NA	NA	NA	2	NA	34	3	NA	NA	NA	NA	NA	NA	NA	NA	NA	NA	NA	NA	OUT	Death_larvae	NA	NO	NA	NA	NA	OUT	OUT	NA	NA	NA	NA	NA	NA	NA
T1624	1624	3	C	1	16	1	2	1	2	NA	1	NA	NA	NA	2	NA	34	3	NA	NA	NA	NA	NA	NA	NA	NA	NA	NA	NA	NA	OUT	Death_larvae	NA	NO	NA	NA	NA	OUT	OUT	NA	NA	NA	NA	NA	NA	NA
T1625	1625	3	C	1	16	1	2	1	2	NA	1	NA	NA	NA	2	NA	34	3	NA	NA	NA	NA	NA	NA	NA	NA	NA	NA	NA	NA	OUT	Death_larvae	NA	NO	NA	NA	NA	OUT	OUT	NA	NA	NA	NA	NA	NA	NA
T1626	1626	3	If	2	16	1	2	1	2	NA	1	NA	NA	NA	2	NA	34	3	NA	NA	NA	NA	NA	NA	NA	NA	NA	NA	NA	NA	OUT	Death_larvae	NA	NO	NA	NA	NA	OUT	OUT	NA	NA	NA	NA	NA	NA	NA
T1627	1627	3	If	2	16	1	2	1	2	NA	1	NA	NA	NA	2	NA	34	3	NA	NA	NA	NA	NA	NA	NA	NA	NA	NA	NA	NA	OUT	Death_larvae	NA	NO	NA	NA	NA	OUT	OUT	NA	NA	NA	NA	NA	NA	NA
T1628	1628	3	If	2	16	1	2	1	2	NA	1	NA	NA	NA	2	NA	34	3	NA	NA	NA	NA	NA	NA	NA	NA	NA	NA	NA	NA	OUT	Death_larvae	NA	NO	NA	NA	NA	OUT	OUT	NA	NA	NA	NA	NA	NA	NA
T1629	1629	3	C	1	NA	0	1	0	1	17	2	NA	F	2	1	NA	31	2	NA	NA	NA	NA	NA	NA	NA	NA	NA	NA	NA	NA	NA	NA	NA	NO	NA	NA	NA	0	0	NA	1.94285714285714	NA	NA	1.94285714285714	NA	1
T1630	1630	3	C	1	17	1	2	1	2	NA	1	NA	NA	NA	2	NA	34	3	NA	NA	NA	NA	NA	NA	NA	NA	NA	NA	NA	NA	OUT	Death_larvae	NA	NO	NA	NA	NA	OUT	OUT	NA	NA	NA	NA	NA	NA	NA
T1631	1631	3	If	2	17	1	2	1	2	NA	1	NA	NA	NA	2	NA	34	3	NA	NA	NA	NA	NA	NA	NA	NA	NA	NA	NA	NA	OUT	Death_larvae	NA	NO	NA	NA	NA	OUT	OUT	NA	NA	NA	NA	NA	NA	NA
T1632	1632	3	If	2	17	1	2	1	2	NA	1	NA	NA	NA	2	NA	34	3	NA	NA	NA	NA	NA	NA	NA	NA	NA	NA	NA	NA	OUT	Death_larvae	NA	NO	NA	NA	NA	OUT	OUT	NA	NA	NA	NA	NA	NA	NA
T1633	1633	3	C	1	17	1	2	1	2	NA	1	NA	NA	NA	2	NA	34	3	NA	NA	NA	NA	NA	NA	NA	NA	NA	NA	NA	NA	OUT	Death_larvae	NA	NO	NA	NA	NA	OUT	OUT	NA	NA	NA	NA	NA	NA	NA
T1634	1634	3	C	1	18	1	2	1	2	NA	1	NA	NA	NA	2	NA	34	3	NA	NA	NA	NA	NA	NA	NA	NA	NA	NA	NA	NA	OUT	Death_larvae	NA	NO	NA	NA	NA	OUT	OUT	NA	NA	NA	NA	NA	NA	NA
T1635	1635	3	If	2	18	1	2	1	2	NA	1	NA	NA	NA	2	NA	34	3	NA	NA	NA	NA	NA	NA	NA	NA	NA	NA	NA	NA	OUT	Death_larvae	NA	NO	NA	NA	NA	OUT	OUT	NA	NA	NA	NA	NA	NA	NA
T1636	1636	3	If	2	18	1	2	1	2	NA	1	NA	NA	NA	2	NA	34	3	NA	NA	NA	NA	NA	NA	NA	NA	NA	NA	NA	NA	OUT	Death_larvae	NA	NO	NA	NA	NA	OUT	OUT	NA	NA	NA	NA	NA	NA	NA
T1637	1637	3	If	2	18	1	2	1	2	NA	1	NA	NA	NA	2	NA	34	3	NA	NA	NA	NA	NA	NA	NA	NA	NA	NA	NA	NA	OUT	Death_larvae	NA	NO	NA	NA	NA	OUT	OUT	NA	NA	NA	NA	NA	NA	NA
T1638	1638	3	If	2	19	1	2	1	2	NA	1	NA	NA	NA	2	NA	34	3	NA	NA	NA	NA	NA	NA	NA	NA	NA	NA	NA	NA	OUT	Death_larvae	NA	NO	NA	NA	NA	OUT	OUT	NA	NA	NA	NA	NA	NA	NA
T1639	1639	3	C	1	19	1	2	1	2	NA	1	NA	NA	NA	2	NA	34	3	NA	NA	NA	NA	NA	NA	NA	NA	NA	NA	NA	NA	OUT	Death_larvae	NA	NO	NA	NA	NA	OUT	OUT	NA	NA	NA	NA	NA	NA	NA
T1640	1640	3	C	1	19	1	2	1	2	NA	1	NA	NA	NA	2	NA	34	3	NA	NA	NA	NA	NA	NA	NA	NA	NA	NA	NA	NA	OUT	Death_larvae	NA	NO	NA	NA	NA	OUT	OUT	NA	NA	NA	NA	NA	NA	NA
T1641	1641	3	C	1	NA	0	1	1	2	19	2	D19	NA	NA	2	NA	34	3	NA	NA	NA	NA	NA	NA	NA	NA	NA	NA	NA	NA	OUT	Dead_nymphe	NA	NO	NA	NA	NA	OUT	OUT	NA	NA	NA	NA	NA	NA	NA
T1642	1642	3	C	1	21	1	2	1	2	NA	1	NA	NA	NA	2	NA	34	3	NA	NA	NA	NA	NA	NA	NA	NA	NA	NA	NA	NA	OUT	Death_larvae	NA	NO	NA	NA	NA	OUT	OUT	NA	NA	NA	NA	NA	NA	NA
T1643	1643	3	C	1	23	1	2	1	2	NA	1	NA	NA	NA	2	NA	34	3	NA	NA	NA	NA	NA	NA	NA	NA	NA	NA	NA	NA	OUT	Death_larvae	NA	NO	NA	NA	NA	OUT	OUT	NA	NA	NA	NA	NA	NA	NA
T1644	1644	3	C	1	27	1	2	1	2	NA	1	NA	NA	NA	2	NA	34	3	NA	NA	NA	NA	NA	NA	NA	NA	NA	NA	NA	NA	OUT	Death_larvae	NA	NO	NA	NA	NA	OUT	OUT	NA	NA	NA	NA	NA	NA	NA
T1645	1645	3	If	2	27	1	2	1	2	NA	1	NA	NA	NA	2	NA	34	3	NA	NA	NA	NA	NA	NA	NA	NA	NA	NA	NA	NA	OUT	Death_larvae	NA	NO	NA	NA	NA	OUT	OUT	NA	NA	NA	NA	NA	NA	NA
