# Supplementary material for: Stranger swings: Temperature-dependent upsides and downsides of a densovirus in Aedes albopictus
Source: PLoS Negl Trop Dis. 2026 Jun 8;20(6):e0014405. doi: 10.1371/journal.pntd.0014405 (PMC13245773; doi:10.1371/journal.pntd.0014405)
Supplement: S1 Data — ii) the file entitled READme_updated.md described the structure and contents of the Excel dataset used for statistical analyses on Aedes albopictus mosquitoes exposed or not to the densovirus AalDV2, reared at three temperatures (28°C, 31°C, 34°C). (ZIP) [file pntd.0014405.s004.zip › READme_updated.md]

# Dataset Description — `dataTemp283134.xlsx`

This document describes the structure and contents of the Excel dataset used for statistical analyses on *Aedes albopictus* mosquitoes exposed or not to the densovirus AalDV2, reared at three temperatures (28°C, 31°C, 34°C). The dataset includes raw experimental records, qPCR measurements, morphological data, quality-control flags, and derived variables used in R analyses.

---

## Experimental Design

- **Species**: *Aedes albopictus*
- **Treatments**: Control (no virus) vs. AalDV2-exposed
- **Temperatures**: 28°C, 31°C, 34°C
- **Blocks**: 3 experimental blocks
- **Total rows**: 1,323 individuals

---

## Columns Description

### Identification & Experimental Structure

| Column | Description | Values / Type |
|--------|-------------|---------------|
| `Echantillon` | Sample label | String (e.g. `T1`, `T2`, …) |
| `Sample` | Sample number | Integer |
| `Bloc` | Experimental block (random effect in models) | `1`, `2`, `3` (factor) |
| `Treatement` | Treatment label | `C` = Control, `If` = AalDV2-infected |
| `TreatmentCode` | Numeric code for treatment | `1` = Control, `2` = AalDV2 exposure (factor) |
| `TempCode` | Numeric code for temperature | `1` = 28°C, `2` = 31°C, `3` = 34°C (factor) |
| `Temperature` | Temperature in degrees Celsius | `28`, `31`, `34` (ordered factor in models) |
| `Sexe` | Sex label | `M` = male, `F` = female |
| `SexeCode` | Numeric code for sex | `1` = male, `2` = female (factor) |

---

### Survival & Development

| Column | Description | Values / Type |
|--------|-------------|---------------|
| `Age_Death_larvae` | Age at larval death (days) | Numeric; `NA` if survived larval stage |
| `larval_mortality` | Larval mortality | `0` = alive, `1` = died as larva |
| `status_larv` | Status at larval stage | `1` = alive, `2` = dead |
| `aquat_mortality` | Mortality at aquatic stage (larvae + pupae combined) | `0` = died at aquatic stage, `1` = survived to emergence |
| `status_aquat_LN` | Status at aquatic stage (log-normal scale) | `1` = survived, `2` = died |
| `Age_nymphose` | Age at pupation (days) | Numeric |
| `status` | General survival status | `1` = alive, `2` = dead |
| `Nymphe.D_Dead` | Death status as pupa | `DN` = died as nymph; `D` + number = day of death |
| `SurvAdulthood` | Survived to adulthood | `1` = yes (used as filter for adult-stage analyses) |
| `Adult.D_dead` | Death status as adult | `D` = died as adult; `D` + number = day of death |

---

### Morphology

| Column | Description | Values / Type |
|--------|-------------|---------------|
| `Aile1mm` | Wing measurement 1 (mm) | Numeric |
| `Aile2mm` | Wing measurement 2 (mm) | Numeric |
| `MoyenneAile` | Mean of Aile1mm and Aile2mm | Numeric |
| `AileSize` | Wing size used in analyses (mean or selected measurement) | Numeric (arbitrary units) |
| `FA_Index` | Fluctuating Asymmetry Index — `|Aile1mm - Aile2mm| / MoyenneAile` | Numeric |

---

### qPCR — Viral Load

| Column | Description | Values / Type |
|--------|-------------|---------------|
| `Extraction_ADN` | Notes on DNA extraction quality | String (e.g. `peu de matiere_point`, `absence_culot`) |
| `DV_MeanCp` | Mean Cp (crossing point) for the densovirus target | Numeric |
| `DV_CPError` | Error/SD on DV Cp | Numeric |
| `Actine_MeanCp` | Mean Cp for the actin reference gene | Numeric |
| `Actine_CpError` | Error/SD on actin Cp | Numeric |
| `Target_sur_Ref` | Raw ratio: DV target / actin reference | Numeric |
| `Target_sur_Ref_Error` | Error on `Target_sur_Ref` | Numeric |
| `Target_sur_Ref_corr` | Corrected ratio (after QC exclusions applied) | Numeric; used in infection-level models |
| `transfo_Target_sur_Ref_Corr` | Log-transformed version of `Target_sur_Ref_corr` | Numeric |

---

### qPCR Quality Control Flags

| Column | Description | Values |
|--------|-------------|--------|
| `A_repasser_Oui_Non` | Sample flagged for re-run | `OUI` = needs re-run |
| `Seul_1_positif_sur_3` | Only 1 out of 3 technical replicates positive | `only_1` |
| `Absence_Virus` | No virus detected | `No_virus` |
| `Virus_0_1` | Binary virus presence | `0` = absent, `1` = present |
| `Virus_0_1_bis` | Alternative binary virus presence (second pass) | `0` = absent, `1` = present |
| `Actine_25` | Actin Cp within acceptable range (≤25) | `YES` / `NO` |
| `Pb_actine_25` | Actin Cp above 25 (quality issue) | `over25` |
| `Pb_actine_27` | Actin Cp above 27 (quality issue) | `over27` |
| `Pb_actine_28` | Actin Cp above 28 (quality issue) | `over28` |
| `OUT_alyse` | First-pass exclusion flag for qPCR analysis | `IN` = included, `OUT` = excluded |
| `OUT_WHY` | Reason for exclusion | String (e.g. `Dead_nymphe`, `Actine_sur_27`, `Mesure_aile_Pb_extraction`) |
| `OUT_Analyse_2` | Second-pass exclusion flag | `IN`, `OUT`, or `0` |
| `OUT_Analyse_3` | Third-pass exclusion flag | `IN`, `OUT`, or `0` |

---

### Derived Variables (computed in R, not stored in Excel)

These variables are computed during analysis using the `bestNormalize` package (`orderNorm` transformation) and are not saved back into the Excel file. They exist only within R sessions:

| Variable name in R | Source column | 
|---------------------|---------------|
| `AileSize_normalized` | `AileSize` | 
| `Fluctuating_Asymetry_normalized` | `FA_Index` | 
| `Target_sur_Ref_corr_normalized` | `Target_sur_Ref_corr` | 

---

### Helper Variable

| Column | Description | Values |
|--------|-------------|--------|
| `pfemale` | Binary female indicator (computed from `SexeCode`) | `0` = male, `1` = female |

---


## Notes

- Missing values are represented as `NA`.
- Normalized variables are computed in R at runtime and are not stored in the Excel file.
- QC exclusion flags (`OUT_alyse`, `OUT_Analyse_2`, `OUT_Analyse_3`) must be applied before qPCR analyses.
- `Target_sur_Ref_corr` is the analysis-ready viral load variable (after QC), distinct from the raw `Target_sur_Ref`.
- The `Treatement` column (original label with typo) uses `C` and `If`; the coded version `TreatmentCode` uses `1` and `2`.
- `SurvAdulthood` encodes survival as `1` = survived; non-survivors are retained in the dataset for aquatic mortality models.
